# Supplementary material for: High-resolution genome-wide mapping of chromosome-arm-scale truncations induced by CRISPR–Cas9 editing
Source: Nat Genet. 2024 May 29;56(7):1482–93. doi: 10.1038/s41588-024-01758-y (PMC11250378; doi:10.1038/s41588-024-01758-y)
Supplement: Supplementary file 3 — Supplementary Table 1: CRISPR–Cas9 perturbations in HUVEC measured by bulk RNA sequencing, with the fraction of wells per perturbation that exhibited specific copy loss telomeric or centromeric to the target gene. Supplementary Table 2: Genes resulting in specific chromosome loss around the cut region for each CRISPR–Cas9 or CRISPRi scRNA-seq dataset and direction tested (3′ or 5′). Supplementary Table 3: Statistics for DepMap proximity bias gene driver analysis for the highest positive and highest negative proximity bias effect size when comparing mutant to WT cell lines, stratified against TP53 WT or mutant background. Supplementary Table 4: Statistics for DepMap proximity bias gene ontology biological process enrichment for the highest positive and highest negative proximity bias effect size when comparing mutant to WT cell lines, stratified against TP53 WT or mutant background. Supplementary Table 5: Number of genes and Brunner–Munzel sample sizes (number of pairs) on each chromosome arm for each dataset (rxrx3, cpg0016, DepMap 19Q3 and DepMap 22Q4). rxrx3 and cpg0016 data were restricted only to genes found in both datasets. Additionally, the sample sizes for analysis of DepMap data quantifying proximity bias in each pair of chromosome arms with less than 1% CNVs. Supplementary Table 6: Brunner–Munzel probabilities for each pair of chromosome arms in the DepMap 22Q4 data when restricting to cell lines without CNVs, using all cell lines or considering RNAi data. Supplementary Table 7: Detailed statistics for DepMap search for false-positive dependencies due to proximity bias in both the 22Q4 data. Supplementary Table 8: Detailed statistics for DepMap search for false-positive dependencies due to proximity bias in both the 23Q2 data. [file 41588_2024_1758_MOESM3_ESM.xlsx]

## Sheet: Supp Table 1
Supplementary Table 1 | CRISPR-Cas9 perturbations in HUVEC measured by bulk RNA sequencing, with the fraction of wells per perturbation that exhibited specific copy loss telomeric or centromeric to the target gene.
		Fraction of wells with loss in given direction with respect to target gene					Fraction of wells with loss in given direction with respect to target gene
gene	arm	telomeric	centromeric		gene	arm	telomeric	centromeric
CEP85	chr1p	0.02	0.01		PCMTD1	chr8q	0.02	0
RCAN3	chr1p	0.16	0.04		HDHD3	chr9q	0	0
CD101	chr1p	0	0		STIM1	chr11p	0	0
RNF220	chr1p	0.04	0		KBTBD3	chr11q	0.02	0
EFCAB14	chr1p	0	0.04		MMAB	chr12q	0	0.02
SLC30A7	chr1p	0.07	0		CRY1	chr12q	0	0.02
GSTM4	chr1p	0	0		LRP10	chr14q	0.02	0
USP1	chr1p	0	0		RASGRP1	chr15q	0.02	0
NEXN	chr1p	0.02	0.02		DNAJA4	chr15q	0	0
XCL2	chr1q	0	0.02		ADAMTS7	chr15q	0	0
AVPR1B	chr1q	0	0		DNAAF4	chr15q	0	0
MGAT5	chr2q	0.02	0		ACSM1	chr16p	0.04	0.04
MYLK	chr3q	0	0		DNASE1L2	chr16p	0.02	0
F11	chr4q	0	0.04		GPT2	chr16q	0	0.09
PRMT9	chr4q	0.02	0.02		NOTUM	chr17q	0	0.07
PPARGC1B	chr5q	0	0		DDX52	chr17q	0.05	0
JARID2	chr6p	0	0		AKAP1	chr17q	0	0.04
DEFB112	chr6p	0.07	0.04		GZMM	chr19p	0	0.36
CCNC	chr6q	0.02	0		LGALS13	chr19q	0.09	0
HECA	chr6q	0	0.02		TGFB1	chr19q	0.21	0.13
ZNF394	chr7q	0.31	0		SRC	chr20q	0.05	0.04
CNPY1	chr7q	0	0.02		HCK	chr20q	0.09	0
CYP11B1	chr8q	0	0

## Sheet: Supp Table 2
Supplementary Table 2 | Genes resulting in specific chromosome loss around the cut region for each CRISPR-Cas9 or CRISPRi scRNAseq dataset and direction tested (3’ or 5’).
Perturbed gene	Perturbation type	Dataset	Chr arm	Tested loss direction	Total # cells	# affected cells	% affected cells	Towards telomere or centromere
IFNGR1	CRISPR-cas9	Papalexi	chr6q	3'	1342	71	5.29	telomere
POU2F2	CRISPR-cas9	Papalexi	chr19q	3'	662	29	4.38	telomere
STAT2	CRISPR-cas9	Papalexi	chr12q	3'	660	28	4.24	telomere
IRF7	CRISPR-cas9	Papalexi	chr11p	3'	614	19	3.09	centromere
UBE2L6	CRISPR-cas9	Papalexi	chr11q	3'	517	12	2.32	telomere
CD86	CRISPR-cas9	Papalexi	chr3q	3'	1197	20	1.67	telomere
BRD4	CRISPR-cas9	Papalexi	chr19p	5'	340	6	1.76	telomere
FTH1	CRISPR-cas9	Frangieh	chr11q	3'	125	19	15.08	telomere
MDH2	CRISPR-cas9	Frangieh	chr7q	3'	585	66	11.28	telomere
CCT6A	CRISPR-cas9	Frangieh	chr7p	3'	55	5	8.93	centromere
PUF60	CRISPR-cas9	Frangieh	chr8q	3'	233	19	8.12	telomere
TOP1MT	CRISPR-cas9	Frangieh	chr8q	3'	536	43	8.01	telomere
HLA-B	CRISPR-cas9	Frangieh	chr6p	3'	558	34	6.09	centromere
GPNMB	CRISPR-cas9	Frangieh	chr7p	3'	802	35	4.36	centromere
PYGB	CRISPR-cas9	Frangieh	chr20p	3'	581	25	4.3	centromere
NPC1	CRISPR-cas9	Frangieh	chr18q	3'	802	32	3.99	telomere
RAB27A	CRISPR-cas9	Frangieh	chr15q	3'	680	27	3.97	telomere
SET	CRISPR-cas9	Frangieh	chr9q	3'	484	19	3.92	telomere
SP100	CRISPR-cas9	Frangieh	chr2q	3'	618	24	3.88	telomere
NCL	CRISPR-cas9	Frangieh	chr2q	3'	164	6	3.64	telomere
JAK1	CRISPR-cas9	Frangieh	chr1p	3'	1024	37	3.61	centromere
SERPINE2	CRISPR-cas9	Frangieh	chr2q	3'	557	19	3.41	telomere
GPI	CRISPR-cas9	Frangieh	chr19q	3'	147	5	3.4	telomere
PPA1	CRISPR-cas9	Frangieh	chr10q	3'	120	4	3.31	telomere
SPINT1	CRISPR-cas9	Frangieh	chr15q	3'	625	20	3.2	telomere
CCT3	CRISPR-cas9	Frangieh	chr1q	3'	189	6	3.16	telomere
RRS1	CRISPR-cas9	Frangieh	chr8q	3'	194	6	3.08	telomere
SDCBP	CRISPR-cas9	Frangieh	chr8q	3'	682	20	2.93	telomere
CTSB	CRISPR-cas9	Frangieh	chr8p	3'	1086	30	2.76	centromere
LAMP2	CRISPR-cas9	Frangieh	chrXq	3'	836	22	2.63	telomere
VAT1	CRISPR-cas9	Frangieh	chr17q	3'	425	10	2.35	telomere
CYP27A1	CRISPR-cas9	Frangieh	chr2q	3'	945	21	2.22	telomere
IFNGR1	CRISPR-cas9	Frangieh	chr6q	3'	909	19	2.09	telomere
SHMT2	CRISPR-cas9	Frangieh	chr12q	3'	487	10	2.05	telomere
TXNDC17	CRISPR-cas9	Frangieh	chr17p	3'	497	10	2.01	centromere
CGAS	CRISPR-cas9	Frangieh	chr6q	3'	765	14	1.83	telomere
UCN2	CRISPR-cas9	Frangieh	chr3p	3'	473	8	1.69	centromere
ROMO1	CRISPR-cas9	Frangieh	chr20q	3'	151	2	1.32	telomere
UQCRH	CRISPR-cas9	Frangieh	chr1p	5'	215	29	13.43	telomere
MDH2	CRISPR-cas9	Frangieh	chr7q	5'	585	56	9.57	centromere
TUBB	CRISPR-cas9	Frangieh	chr6p	5'	12	1	8.33	telomere
FKBP4	CRISPR-cas9	Frangieh	chr12p	5'	690	55	7.97	telomere
SNRPG	CRISPR-cas9	Frangieh	chr2p	5'	83	5	6.02	telomere
RRS1	CRISPR-cas9	Frangieh	chr8q	5'	195	11	5.64	centromere
SDCBP	CRISPR-cas9	Frangieh	chr8q	5'	682	37	5.42	centromere
BOLA2	CRISPR-cas9	Frangieh	chr16p	5'	682	37	5.42	telomere
MYC	CRISPR-cas9	Frangieh	chr8q	5'	184	10	5.41	centromere
POLD2	CRISPR-cas9	Frangieh	chr7p	5'	148	8	5.37	telomere
SNRPE	CRISPR-cas9	Frangieh	chr1q	5'	42	2	4.76	centromere
LY96	CRISPR-cas9	Frangieh	chr8q	5'	789	36	4.56	centromere
EIF4A1	CRISPR-cas9	Frangieh	chr17p	5'	133	6	4.51	telomere
VAT1	CRISPR-cas9	Frangieh	chr17q	5'	425	19	4.47	centromere
SLC19A1	CRISPR-cas9	Frangieh	chr21q	5'	496	21	4.23	centromere
NSG1	CRISPR-cas9	Frangieh	chr4p	5'	701	28	3.99	telomere
NDUFA13	CRISPR-cas9	Frangieh	chr19p	5'	359	13	3.62	telomere
PSMA7	CRISPR-cas9	Frangieh	chr20q	5'	28	1	3.57	centromere
C1QBP	CRISPR-cas9	Frangieh	chr17p	5'	672	24	3.57	telomere
RBP7	CRISPR-cas9	Frangieh	chr1p	5'	704	25	3.55	telomere
BOLA2B	CRISPR-cas9	Frangieh	chr16p	5'	677	24	3.54	telomere
TOP1MT	CRISPR-cas9	Frangieh	chr8q	5'	536	19	3.54	centromere
TPRKB	CRISPR-cas9	Frangieh	chr2p	5'	171	6	3.49	telomere
XAGE1A	CRISPR-cas9	Frangieh	chrXp	5'	403	14	3.47	telomere
PUF60	CRISPR-cas9	Frangieh	chr8q	5'	233	8	3.42	centromere
CORO1A	CRISPR-cas9	Frangieh	chr16p	5'	897	28	3.12	telomere
TIMP1	CRISPR-cas9	Frangieh	chrXp	5'	614	19	3.09	telomere
HLA-B	CRISPR-cas9	Frangieh	chr6p	5'	557	17	3.05	telomere
FGFR1	CRISPR-cas9	Frangieh	chr8p	5'	1180	34	2.88	telomere
RACK1	CRISPR-cas9	Frangieh	chr5q	5'	35	1	2.78	centromere
PYGB	CRISPR-cas9	Frangieh	chr20p	5'	581	16	2.75	telomere
CST3	CRISPR-cas9	Frangieh	chr20p	5'	690	19	2.75	telomere
MC1R	CRISPR-cas9	Frangieh	chr16q	5'	726	17	2.34	centromere
SMAD4	CRISPR-cas9	Frangieh	chr18q	5'	643	15	2.33	centromere
TRAPPC11	CRISPRi	Replogle	chr4q	3'	234	103	43.83	telomere
TMA16	CRISPRi	Replogle	chr4q	3'	17	6	35.29	telomere
TONSL	CRISPRi	Replogle	chr8q	3'	46	14	30.43	telomere
CNOT3	CRISPRi	Replogle	chr19q	3'	59	15	25.42	telomere
RPL10	CRISPRi	Replogle	chrXq	3'	78	16	20.51	telomere
POLR1B	CRISPRi	Replogle	chr2q	3'	11	2	18.18	telomere
SUGT1	CRISPRi	Replogle	chr13q	3'	17	3	16.67	telomere
RRP15	CRISPRi	Replogle	chr1q	3'	25	4	16	telomere
DESI1	CRISPRi	Replogle	chr22q	3'	32	5	15.62	telomere
SPC25	CRISPRi	Replogle	chr2q	3'	494	72	14.55	telomere
SPC24	CRISPRi	Replogle	chr19p	3'	69	10	14.49	centromere
RBX1	CRISPRi	Replogle	chr22q	3'	79	11	13.92	telomere
PMF1	CRISPRi	Replogle	chr1q	3'	337	47	13.91	telomere
PRPF40A	CRISPRi	Replogle	chr2q	3'	45	6	13.33	telomere
RPLP1	CRISPRi	Replogle	chr15q	3'	23	3	13.04	telomere
PSMD2	CRISPRi	Replogle	chr3q	3'	24	3	12.5	telomere
CNOT9	CRISPRi	Replogle	chr2q	3'	33	4	12.12	telomere
CTPS1	CRISPRi	Replogle	chr1p	3'	25	3	11.54	centromere
CENPC	CRISPRi	Replogle	chr4q	3'	44	5	11.36	telomere
IMP4	CRISPRi	Replogle	chr2q	3'	18	2	11.11	telomere
TRAPPC4	CRISPRi	Replogle	chr11q	3'	27	3	11.11	telomere
CENPI	CRISPRi	Replogle	chrXq	3'	28	3	10.71	telomere
TOPBP1	CRISPRi	Replogle	chr3q	3'	18	2	10.53	telomere
ZWINT	CRISPRi	Replogle	chr10q	3'	51	5	9.8	telomere
POLR1A	CRISPRi	Replogle	chr2p	3'	11	1	9.09	centromere
SRFBP1	CRISPRi	Replogle	chr5q	3'	12	1	8.33	telomere
CMTR2	CRISPRi	Replogle	chr16q	3'	12	1	8.33	telomere
RIOK2	CRISPRi	Replogle	chr5q	3'	13	1	7.69	telomere
NUTF2	CRISPRi	Replogle	chr16q	3'	65	5	7.58	telomere
CLP1	CRISPRi	Replogle	chr11q	3'	26	2	7.41	telomere
RPL30	CRISPRi	Replogle	chr8q	3'	40	3	7.32	telomere
NDC80	CRISPRi	Replogle	chr18p	3'	100	7	7	centromere
TTK	CRISPRi	Replogle	chr6q	3'	80	5	6.25	telomere
POLR2L	CRISPRi	Replogle	chr11p	3'	16	1	6.25	centromere
ANAPC4	CRISPRi	Replogle	chr4p	3'	17	1	5.88	centromere
MED10	CRISPRi	Replogle	chr5p	3'	17	1	5.88	centromere
RPA3	CRISPRi	Replogle	chr7p	3'	110	6	5.45	centromere
DERL2	CRISPRi	Replogle	chr17p	3'	147	8	5.44	centromere
HMBOX1	CRISPRi	Replogle	chr8p	3'	19	1	5.26	centromere
NUDCD3	CRISPRi	Replogle	chr7p	3'	134	7	5.22	centromere
RFC2	CRISPRi	Replogle	chr7q	3'	79	4	5.06	telomere
WDR46	CRISPRi	Replogle	chr6p	3'	21	1	4.55	centromere
CDCA5	CRISPRi	Replogle	chr11q	3'	90	4	4.4	telomere
KIF18A	CRISPRi	Replogle	chr11p	3'	25	1	3.85	centromere
MIS12	CRISPRi	Replogle	chr17p	3'	25	1	3.85	centromere
TAF1B	CRISPRi	Replogle	chr2p	5'	11	5	41.67	telomere
NAT10	CRISPRi	Replogle	chr11p	5'	3	1	33.33	telomere
UPF2	CRISPRi	Replogle	chr10p	5'	112	32	28.32	telomere
ABT1	CRISPRi	Replogle	chr6p	5'	26	5	19.23	telomere
THOC5	CRISPRi	Replogle	chr22q	5'	61	11	18.03	centromere
RRP1	CRISPRi	Replogle	chr21q	5'	11	2	16.67	centromere
ROMO1	CRISPRi	Replogle	chr20q	5'	11	2	16.67	centromere
TOP2A	CRISPRi	Replogle	chr17q	5'	5	1	16.67	centromere
SPC24	CRISPRi	Replogle	chr19p	5'	69	11	15.94	telomere
GINS1	CRISPRi	Replogle	chr20p	5'	43	7	15.91	telomere
WDR1	CRISPRi	Replogle	chr4p	5'	43	7	15.91	telomere
NCAPG	CRISPRi	Replogle	chr4p	5'	33	5	15.15	telomere
EIF3D	CRISPRi	Replogle	chr22q	5'	54	8	14.55	centromere
RNF31	CRISPRi	Replogle	chr14q	5'	20	3	14.29	centromere
SPC25	CRISPRi	Replogle	chr2q	5'	495	65	13.13	centromere
C18orf21	CRISPRi	Replogle	chr18q	5'	8	1	12.5	centromere
EIF5A	CRISPRi	Replogle	chr17p	5'	64	8	12.31	telomere
PMF1	CRISPRi	Replogle	chr1q	5'	338	41	12.13	centromere
BUB3	CRISPRi	Replogle	chr10q	5'	17	2	11.76	centromere
RBX1	CRISPRi	Replogle	chr22q	5'	79	9	11.39	centromere
TTK	CRISPRi	Replogle	chr6q	5'	80	9	11.25	centromere
NAPA	CRISPRi	Replogle	chr19q	5'	18	2	10.53	centromere
DSN1	CRISPRi	Replogle	chr20q	5'	40	4	10	centromere
SSRP1	CRISPRi	Replogle	chr11q	5'	10	1	10	centromere
CUL1	CRISPRi	Replogle	chr7q	5'	72	7	9.59	centromere
AAR2	CRISPRi	Replogle	chr20q	5'	11	1	9.09	centromere
CENPC	CRISPRi	Replogle	chr4q	5'	44	4	9.09	centromere
MED27	CRISPRi	Replogle	chr9q	5'	11	1	9.09	centromere
CMTR2	CRISPRi	Replogle	chr16q	5'	12	1	8.33	centromere
DYNC1I2	CRISPRi	Replogle	chr2q	5'	60	5	8.33	centromere
CSNK1A1	CRISPRi	Replogle	chr5q	5'	13	1	7.69	centromere
DR1	CRISPRi	Replogle	chr1p	5'	39	3	7.69	telomere
RIOK2	CRISPRi	Replogle	chr5q	5'	13	1	7.69	centromere
MAD2L1	CRISPRi	Replogle	chr4q	5'	107	8	7.41	centromere
CENPI	CRISPRi	Replogle	chrXq	5'	28	2	7.14	centromere
PCF11	CRISPRi	Replogle	chr11q	5'	42	3	7.14	centromere
THOC2	CRISPRi	Replogle	chrXq	5'	14	1	7.14	centromere
NCAPG2	CRISPRi	Replogle	chr7q	5'	42	3	6.98	centromere
SEC61G	CRISPRi	Replogle	chr7p	5'	14	1	6.67	telomere
BIRC5	CRISPRi	Replogle	chr17q	5'	14	1	6.67	centromere
BUB1	CRISPRi	Replogle	chr2q	5'	74	5	6.67	centromere
OSTC	CRISPRi	Replogle	chr4q	5'	35	2	5.71	centromere
TOPBP1	CRISPRi	Replogle	chr3q	5'	19	1	5.26	centromere
EIF1AD	CRISPRi	Replogle	chr11q	5'	20	1	5	centromere
NAA50	CRISPRi	Replogle	chr3q	5'	63	3	4.69	centromere
NDUFA2	CRISPRi	Tian	chr5q	3'	106	4	3.74	telomere
RGL1	CRISPRi	Tian	chr1q	3'	172	2	1.16	telomere
VPS35	CRISPRi	Tian	chr16q	3'	135	1	0.74	telomere
CYCS	CRISPRi	Tian	chr7p	5'	99	4	4.04	telomere
THAP1	CRISPRi	Tian	chr8p	5'	142	3	2.1	telomere
PRKAG2	CRISPRi	Tian	chr7q	5'	119	2	1.68	centromere
FAM171A2	CRISPRi	Tian	chr17q	5'	151	1	0.66	centromere
XBP1	CRISPRi	Adamson	chr22q	3'	61	2	3.23	telomere
XBP1	CRISPRi	Adamson	chr22q	5'	62	5	8.06	centromere
DERL2	CRISPRi	Adamson	chr17p	5'	654	11	1.68	telomere

## Sheet: Supp Table 3
Supplementary Table 3 | Statistics for DepMap proximity bias gene driver analysis for the highest positive and highest negative proximity bias effect size when comparing mutant to wild-type cell lines, stratified against TP53 wild-type or mutant background.
TP53 Background	Test Condition	Gene Name	Number of cell lines sampled in each bootstrap	Number of test condition cell lines	Number of wild type cell lines	BM mean in test condition	BM mean in wild-type condition	Difference	Two-sided t-test p-value	Bonferroni corrected p-value		Key:
	lof	TP53	212	277	266	0.68015	0.648533	0.031617	3.06734e-147	3.68081e-146
lof	lof	ABL1	20	42	183	0.5645	0.5746	-0.0101				TP53 Background: Genes tested using cell lines with a putatively functional (WT) or non-functional TP53 gene (LOF)
lof	lof	ACKR3	20	42	219	0.5644	0.5757	-0.0113				Test Condition: Testing the gene across cells with decreased copy number (LOF) or increased copy number (GOF) as compared with wild-type cell lines
lof	lof	AKT1	20	46	181	0.574	0.5711	0.003				Gene Name: Gene names as used in DepMap
lof	lof	AGO1	20	43	198	0.5749	0.5758	-0.0009				Number of cell lines sampled in each bootstrap: For each resampling round, we randomly chose this many cell lines from each comparison group
lof	lof	AJUBA	20	49	184	0.5898	0.5653	0.0245				Number of test condition cell lines: Number of cell lines differences in copy number above (GOF) or below (LOF) our thresholds
lof	lof	AMER1	20	181	79	0.5731	0.5612	0.012				Number of wild type cell lines: Number of cell lines with out mutations or copy number changes for the target gene
lof	lof	AFF4	20	29	202	0.5773	0.5718	0.0055				BM mean in test condition: Mean Brunner-Munzel statistic in cell lines of the test condition (LOF or GOF)
lof	lof	ARID1B	20	72	159	0.5746	0.5724	0.0022				BM mean in wild-type condition: Mean Brunner-Munzel statistic in wild type cell cell lines
lof	lof	AKT2	20	36	189	0.5715	0.5712	0.0002				Difference: Change in mean Brunner-Munzel statistic between test and wild-type conditions.
lof	lof	ARID3B	20	34	203	0.5842	0.5756	0.0086				Two-sided t-test p-value: Two-sided t-test p-value (if tested with 128 bootstrap samples).
lof	lof	ARHGEF28	20	30	201	0.5822	0.5702	0.0119				Bonferroni corrected p-value: p-value from column J with multiple-hypothesis Bonferroni-correction applied.
lof	lof	ABRAXAS1	20	58	206	0.5802	0.571	0.0092
lof	lof	ARID5B	20	42	184	0.562	0.5699	-0.0078
lof	lof	APC	20	32	177	0.5777	0.5684	0.0093
lof	lof	ARID4A	20	44	171	0.5696	0.5754	-0.0058
lof	lof	ATP6V1B2	20	114	136	0.5784	0.5703	0.0081
lof	lof	BCL2	20	128	115	0.5754	0.568	0.0074
lof	lof	ATP1A1	20	35	186	0.5954	0.5662	0.0291
lof	lof	ANKRD11	20	59	141	0.5654	0.5763	-0.0109
lof	lof	AXIN1	20	55	188	0.582	0.5718	0.0102
lof	lof	ARAF	20	211	56	0.5777	0.561	0.0168
lof	lof	ATRIP	20	110	149	0.5803	0.564	0.0164
lof	lof	ATRX	20	181	80	0.5737	0.5612	0.0124
lof	lof	ATM	20	66	142	0.5727	0.5727	0
lof	lof	ARID3A	20	86	172	0.5764	0.5712	0.0052
lof	lof	AR	20	183	75	0.5775	0.5635	0.0141
lof	lof	BACH2	20	59	186	0.5732	0.5691	0.0041
lof	lof	BCL11B	20	41	181	0.5643	0.5713	-0.007
lof	lof	BCL10	20	41	191	0.573	0.5675	0.0055
lof	lof	ARHGAP35	20	42	182	0.571	0.5729	-0.0019
lof	lof	ARID1A	20	69	170	0.5787	0.5746	0.004
lof	lof	B2M	20	37	215	0.5769	0.5729	0.004
lof	lof	BCR	20	73	154	0.5679	0.5723	-0.0044
lof	lof	BRCA2	20	86	135	0.5739	0.5708	0.0031
lof	lof	BRSK1	20	36	176	0.5611	0.5753	-0.0142
lof	lof	BTK	20	181	81	0.5755	0.5688	0.0067
lof	lof	BARD1	20	34	216	0.5621	0.5709	-0.0088
lof	lof	BCL3	20	44	185	0.5769	0.5696	0.0073
lof	lof	AXL	20	43	177	0.5718	0.5715	0.0003
lof	lof	BBC3	20	43	184	0.5727	0.5711	0.0017
lof	lof	BCOR	20	212	54	0.5752	0.5618	0.0134
lof	lof	ATXN7	20	94	154	0.5804	0.5672	0.0131
lof	lof	BAP1	20	106	153	0.5814	0.5658	0.0156
lof	lof	BRCA1	20	25	173	0.6008	0.5622	0.0386
lof	lof	BRAF	20	33	155	0.5773	0.5692	0.0081
lof	lof	BLM	20	29	190	0.5831	0.5733	0.0098
lof	lof	BCORL1	20	182	75	0.5734	0.5674	0.006
lof	lof	BRD4	20	52	168	0.5761	0.5778	-0.0018
lof	lof	BMPR1A	20	51	202	0.5595	0.5779	-0.0183
lof	lof	CALR	20	62	188	0.569	0.5731	-0.0041
lof	lof	BRD3	20	36	188	0.5626	0.5716	-0.009
lof	lof	CBL	20	67	153	0.5736	0.5721	0.0015
lof	lof	CBFB	20	47	182	0.5615	0.5724	-0.0108
lof	lof	CCNE1	20	32	184	0.575	0.5713	0.0037
lof	lof	CCNB3	20	209	54	0.5784	0.5656	0.0128
lof	lof	CDK12	20	26	176	0.5946	0.5628	0.0318
lof	lof	CDH1	20	52	168	0.5614	0.5705	-0.0091
lof	lof	CD28	20	31	229	0.5641	0.5752	-0.0111
lof	lof	CDKN2B	20	154	103	0.5766	0.5597	0.017	1.69983e-33	2.03979e-32
lof	lof	CD58	20	36	191	0.5816	0.5678	0.0138
lof	lof	CD79A	20	43	188	0.5718	0.5731	-0.0013
lof	lof	CD276	20	35	201	0.5841	0.5748	0.0093
lof	lof	CDC42	20	64	187	0.5769	0.5698	0.0071
lof	lof	CCND2	20	39	183	0.575	0.5675	0.0076
lof	lof	CDKN2A	20	156	82	0.5777	0.5569	0.0209	5.88819e-38	7.06582e-37
lof	lof	CD274	20	107	130	0.5837	0.5614	0.0223
lof	lof	CDKN1B	20	41	185	0.5672	0.5668	0.0005
lof	lof	CDKN1A	20	26	209	0.5696	0.5725	-0.0029
lof	lof	CDKN2C	20	44	195	0.5678	0.5724	-0.0046	0.00227662	0.0273194
lof	lof	CHEK1	20	67	158	0.5774	0.5667	0.0107
lof	lof	CEBPA	20	28	186	0.5705	0.5731	-0.0026
lof	lof	CHEK2	20	79	167	0.5651	0.5715	-0.0064
lof	lof	CHTF8	20	51	183	0.5609	0.5763	-0.0154
lof	lof	CDK8	20	93	154	0.5804	0.5701	0.0103
lof	lof	CIITA	20	40	191	0.5884	0.5675	0.0209
lof	lof	CMTR2	20	53	175	0.5634	0.5723	-0.0089
lof	lof	CREB1	20	28	232	0.5625	0.5706	-0.0081
lof	lof	CIC	20	43	164	0.5718	0.5721	-0.0002
lof	lof	CRKL	20	64	157	0.5591	0.5716	-0.0125
lof	lof	CREBBP	20	52	177	0.5956	0.5706	0.025
lof	lof	CTNNB1	20	96	157	0.5824	0.5678	0.0146
lof	lof	CTLA4	20	31	228	0.5641	0.5765	-0.0124
lof	lof	CSF3R	20	45	192	0.5776	0.5723	0.0053
lof	lof	CRBN	20	73	164	0.5838	0.5677	0.0161
lof	lof	CTCF	20	49	177	0.5612	0.5739	-0.0127
lof	lof	CYLD	20	48	181	0.5668	0.5696	-0.0028
lof	lof	CUL3	20	32	228	0.5603	0.5736	-0.0133
lof	lof	CUX1	20	25	155	0.5808	0.5755	0.0053
lof	lof	CTR9	20	57	182	0.5631	0.5732	-0.0101
lof	lof	CXCR4	20	31	226	0.5625	0.5699	-0.0074
lof	lof	CYP19A1	20	36	210	0.5739	0.5743	-0.0004
lof	lof	DIS3	20	82	146	0.5825	0.5765	0.006
lof	lof	DNMT1	20	62	181	0.5706	0.5741	-0.0035
lof	lof	DDX3X	20	213	54	0.5704	0.5606	0.0099
lof	lof	DICER1	20	44	178	0.569	0.5721	-0.0031
lof	lof	CYSLTR2	20	102	143	0.5812	0.5672	0.014
lof	lof	DEK	20	35	195	0.572	0.574	-0.002
lof	lof	DOT1L	20	95	159	0.5746	0.5738	0.0008
lof	lof	DUSP4	20	110	134	0.575	0.5689	0.006
lof	lof	DAXX	20	27	205	0.5699	0.57	-0.0001
lof	lof	DDX4	20	37	204	0.5588	0.5702	-0.0114
lof	lof	DUSP22	20	47	179	0.5723	0.5755	-0.0032
lof	lof	EED	20	43	155	0.5677	0.5667	0.001
lof	lof	ECSIT	20	63	189	0.5778	0.5711	0.0067
lof	lof	EGFL7	20	33	189	0.5657	0.5708	-0.0051
lof	lof	EIF4E	20	62	207	0.5754	0.5741	0.0013
lof	lof	ECT2L	20	65	174	0.5676	0.5742	-0.0066
lof	lof	ERBB4	20	32	214	0.5635	0.572	-0.0085
lof	lof	E2F3	20	32	193	0.5739	0.5714	0.0025
lof	lof	EP300	20	80	150	0.5713	0.5719	-0.0007
lof	lof	EPHA7	20	62	172	0.5644	0.5734	-0.009
lof	lof	EPHA3	20	59	174	0.5764	0.5703	0.0061
lof	lof	EPOR	20	64	183	0.576	0.5714	0.0046
lof	lof	ERCC2	20	46	180	0.5727	0.5706	0.0021
lof	lof	ERCC4	20	39	202	0.599	0.5638	0.0351
lof	lof	ERCC5	20	85	143	0.5801	0.5696	0.0105
lof	lof	ESR1	20	70	167	0.5723	0.5766	-0.0042
lof	lof	ERG	20	75	168	0.5793	0.5767	0.0026
lof	lof	ERRFI1	20	58	185	0.5723	0.5689	0.0034
lof	lof	ERF	20	43	180	0.5718	0.5743	-0.0025
lof	lof	FANCA	20	62	158	0.5629	0.5662	-0.0033
lof	lof	ESCO2	20	112	135	0.5785	0.5648	0.0137
lof	lof	EWSR1	20	73	166	0.5652	0.5729	-0.0077
lof	lof	ETV6	20	39	179	0.5679	0.5679	-0.0001
lof	lof	FES	20	29	187	0.5831	0.5686	0.0145
lof	lof	FANCC	20	48	181	0.5744	0.5661	0.0083
lof	lof	EZH1	20	26	182	0.5994	0.5653	0.034
lof	lof	FGFR1	20	78	143	0.5698	0.5689	0.0009
lof	lof	EZH2	20	37	151	0.5853	0.5715	0.0138
lof	lof	FANCD2	20	62	173	0.5805	0.5643	0.0162
lof	lof	FAS	20	55	203	0.5584	0.5784	-0.02
lof	lof	FGFR2	20	58	193	0.5546	0.5768	-0.0222
lof	lof	FGFR3	20	67	169	0.5711	0.5716	-0.0005
lof	lof	FLI1	20	68	156	0.5786	0.5701	0.0086
lof	lof	FLT1	20	91	146	0.5772	0.5699	0.0073
lof	lof	FAT1	20	76	146	0.5716	0.5747	-0.003
lof	lof	FOXF1	20	59	173	0.5641	0.5724	-0.0084
lof	lof	FBXW7	20	64	188	0.5757	0.5711	0.0046
lof	lof	FLCN	20	199	53	0.5718	0.5816	-0.0098
lof	lof	FOXA1	20	47	181	0.5744	0.5726	0.0019
lof	lof	FUS	20	29	197	0.5923	0.567	0.0254
lof	lof	FLT3	20	93	144	0.5776	0.5718	0.0058
lof	lof	GATA3	20	74	166	0.5812	0.5665	0.0147
lof	lof	FUBP1	20	38	195	0.5707	0.5707	0
lof	lof	FOXO1	20	94	145	0.5781	0.5716	0.0065
lof	lof	FYN	20	77	172	0.5683	0.5689	-0.0006
lof	lof	FOXP1	20	89	156	0.5844	0.5665	0.018
lof	lof	HSD17B2	20	57	170	0.5611	0.5703	-0.0092
lof	lof	FURIN	20	29	193	0.5831	0.5721	0.011
lof	lof	GAB2	20	34	158	0.5662	0.5706	-0.0044
lof	lof	FZR1	20	97	169	0.5734	0.5713	0.0021
lof	lof	GAB1	20	55	192	0.5794	0.569	0.0104
lof	lof	GNAQ	20	54	181	0.5721	0.5674	0.0047
lof	lof	HDAC4	20	48	198	0.5685	0.5763	-0.0078
lof	lof	GNA11	20	97	169	0.5725	0.5754	-0.0029
lof	lof	GNB1	20	53	183	0.5844	0.5707	0.0137
lof	lof	GREM1	20	38	217	0.5841	0.5732	0.0109
lof	lof	H1-3	20	30	197	0.5725	0.5753	-0.0027
lof	lof	GRIN2A	20	39	193	0.5877	0.5727	0.015
lof	lof	H1-4	20	30	197	0.5725	0.5737	-0.0011
lof	lof	H2AC17	20	33	203	0.5668	0.5715	-0.0047
lof	lof	HDAC1	20	48	198	0.5706	0.5726	-0.002
lof	lof	H1-5	20	32	201	0.5643	0.5734	-0.009
lof	lof	HIF1A	20	43	173	0.5694	0.568	0.0014
lof	lof	HLA-C	20	42	156	0.563	0.5775	-0.0145
lof	lof	HLA-B	20	31	153	0.5553	0.5723	-0.017
lof	lof	LCK	20	48	196	0.5706	0.575	-0.0044
lof	lof	HLA-A	20	34	151	0.5663	0.5722	-0.0059
lof	lof	HMGA1	20	25	210	0.5649	0.5694	-0.0045
lof	lof	HRAS	20	76	176	0.5712	0.5744	-0.0032
lof	lof	ICOSLG	20	74	175	0.5748	0.5705	0.0043
lof	lof	IL3	20	29	213	0.5773	0.5727	0.0046
lof	lof	IDH1	20	27	229	0.5698	0.5743	-0.0045
lof	lof	HTATIP2	20	48	196	0.5635	0.5687	-0.0053
lof	lof	IFNGR1	20	61	180	0.5647	0.5732	-0.0085
lof	lof	ID3	20	64	189	0.5761	0.5706	0.0055
lof	lof	IDH2	20	28	199	0.5843	0.5696	0.0146
lof	lof	INPP4B	20	56	196	0.5756	0.5691	0.0065
lof	lof	INHA	20	33	221	0.5646	0.5796	-0.0149
lof	lof	INPPL1	20	28	166	0.5747	0.5701	0.0046
lof	lof	IGF1R	20	32	188	0.5757	0.5707	0.005
lof	lof	IL6ST	20	36	202	0.5594	0.5716	-0.0122
lof	lof	INSR	20	78	173	0.5762	0.5713	0.0049
lof	lof	JAK1	20	38	199	0.5802	0.5756	0.0046
lof	lof	IRF8	20	57	171	0.5607	0.5791	-0.0184
lof	lof	JAK2	20	106	128	0.5838	0.563	0.0208
lof	lof	INTS6	20	93	148	0.5819	0.5699	0.012
lof	lof	IRS1	20	32	209	0.5605	0.5751	-0.0145
lof	lof	IRF4	20	47	179	0.5787	0.5735	0.0052
lof	lof	KDM5A	20	37	171	0.5814	0.5683	0.0131
lof	lof	JUN	20	39	197	0.5741	0.5708	0.0033
lof	lof	JAK3	20	57	185	0.5748	0.5713	0.0034
lof	lof	KLF3	20	63	189	0.5697	0.5715	-0.0018
lof	lof	KLF4	20	41	183	0.5644	0.5729	-0.0085
lof	lof	IRS2	20	82	133	0.584	0.5704	0.0135
lof	lof	KDR	20	58	185	0.5699	0.5715	-0.0016
lof	lof	JARID2	20	41	177	0.5785	0.564	0.0145
lof	lof	KMT2A	20	61	152	0.5703	0.5731	-0.0028
lof	lof	KMT2C	20	41	112	0.5852	0.567	0.0182
lof	lof	KEAP1	20	65	182	0.574	0.5751	-0.0011
lof	lof	KDM6A	20	211	56	0.5755	0.5582	0.0172
lof	lof	LATS2	20	103	140	0.5785	0.5747	0.0038
lof	lof	KIT	20	57	190	0.569	0.5711	-0.0021
lof	lof	KLF2	20	57	198	0.5731	0.5727	0.0004
lof	lof	KLF5	20	83	151	0.5826	0.5696	0.0131
lof	lof	KMT2B	20	29	169	0.568	0.5711	-0.0031
lof	lof	LRP1B	20	40	166	0.5624	0.5721	-0.0096
lof	lof	MAD2L2	20	51	193	0.5733	0.5732	0.0002
lof	lof	KDM5C	20	209	58	0.5758	0.5613	0.0145
lof	lof	LATS1	20	69	172	0.5713	0.5722	-0.0009
lof	lof	LYN	20	31	181	0.5673	0.5688	-0.0015
lof	lof	LMO1	20	60	189	0.5695	0.5694	0.0001
lof	lof	LRP6	20	38	185	0.5697	0.566	0.0036
lof	lof	MAP2K1	20	27	217	0.588	0.5725	0.0155
lof	lof	LZTR1	20	64	153	0.5611	0.5733	-0.0122
lof	lof	LMO2	20	41	196	0.5643	0.5716	-0.0073
lof	lof	LTK	20	39	204	0.5742	0.5712	0.003
lof	lof	MAP3K1	20	35	196	0.5581	0.5711	-0.013
lof	lof	LTB	20	26	197	0.563	0.5722	-0.0092
lof	lof	MAP2K2	20	92	171	0.5766	0.5712	0.0054
lof	lof	MAPK3	20	29	199	0.5915	0.5677	0.0238
lof	lof	MAPK1	20	66	155	0.5631	0.5746	-0.0115
lof	lof	MED12	20	184	77	0.5779	0.5623	0.0156
lof	lof	MAP2K4	20	225	41	0.5644	0.6026	-0.0382
lof	lof	MITF	20	89	157	0.5805	0.5648	0.0157
lof	lof	MAX	20	44	182	0.569	0.5729	-0.0039
lof	lof	MEF2C	20	36	204	0.5742	0.5706	0.0035
lof	lof	MOB3B	20	103	138	0.5836	0.5639	0.0197
lof	lof	MEF2B	20	59	193	0.5669	0.5712	-0.0043
lof	lof	MGA	20	36	198	0.5737	0.5694	0.0043
lof	lof	MIDEAS	20	40	174	0.5666	0.5761	-0.0095
lof	lof	MKI67	20	62	162	0.5604	0.5754	-0.015
lof	lof	MET	20	26	156	0.583	0.5683	0.0147
lof	lof	MLLT10	20	68	178	0.5743	0.5688	0.0055
lof	lof	MGAM	20	39	143	0.5797	0.5764	0.0033
lof	lof	MPL	20	36	193	0.5619	0.5736	-0.0117
lof	lof	MSH3	20	33	208	0.5766	0.5709	0.0057
lof	lof	MLH1	20	89	159	0.5811	0.5653	0.0158
lof	lof	MLLT3	20	115	132	0.5802	0.5631	0.0171
lof	lof	MRE11	20	43	152	0.5667	0.5706	-0.004
lof	lof	MTOR	20	51	176	0.5733	0.5682	0.0052
lof	lof	MST1	20	111	150	0.5864	0.5658	0.0206
lof	lof	NADK	20	54	177	0.5847	0.5696	0.0152
lof	lof	MST1R	20	113	144	0.5804	0.5636	0.0168
lof	lof	MTAP	20	148	108	0.5753	0.5604	0.0149
lof	lof	MYD88	20	87	167	0.5807	0.565	0.0156
lof	lof	MYCL	20	35	197	0.5644	0.576	-0.0116
lof	lof	MYOD1	20	52	190	0.5617	0.5656	-0.0039
lof	lof	MUTYH	20	35	202	0.5611	0.5721	-0.011
lof	lof	NCOR1	20	204	49	0.5704	0.5848	-0.0145
lof	lof	NF2	20	75	166	0.5617	0.5728	-0.0111
lof	lof	MYH11	20	41	191	0.5923	0.5669	0.0254
lof	lof	NKX3-1	20	117	138	0.5766	0.5716	0.005
lof	lof	NOTCH3	20	52	170	0.5761	0.5723	0.0038
lof	lof	NOTCH1	20	33	164	0.5657	0.5723	-0.0066
lof	lof	NKX2-1	20	44	179	0.5761	0.5673	0.0088
lof	lof	NRAS	20	36	183	0.5891	0.5692	0.0199
lof	lof	NR4A3	20	46	188	0.569	0.5672	0.0019
lof	lof	NF1	20	51	155	0.5839	0.5694	0.0145
lof	lof	NFKBIA	20	43	183	0.5771	0.5673	0.0098
lof	lof	NT5C2	20	60	200	0.5672	0.5733	-0.0061
lof	lof	NTRK3	20	33	187	0.5857	0.5695	0.0162
lof	lof	NOTCH4	20	27	188	0.5717	0.5731	-0.0013
lof	lof	NUP214	20	39	177	0.5656	0.5722	-0.0066
lof	lof	NTRK2	20	56	185	0.5752	0.5674	0.0078
lof	lof	PAK5	20	38	154	0.5653	0.5707	-0.0054
lof	lof	NUP98	20	73	166	0.5681	0.572	-0.0039
lof	lof	NSD2	20	68	170	0.5688	0.5746	-0.0057
lof	lof	NRG1	20	109	137	0.5767	0.5708	0.0059
lof	lof	NTHL1	20	51	198	0.5883	0.5673	0.0211
lof	lof	PALB2	20	40	197	0.5928	0.5664	0.0264
lof	lof	PDCD1LG2	20	108	131	0.5852	0.56	0.0253
lof	lof	PAK1	20	36	165	0.5721	0.5733	-0.0012
lof	lof	PBRM1	20	107	149	0.5807	0.5643	0.0164
lof	lof	PAX5	20	78	160	0.583	0.5659	0.0171
lof	lof	PDCD1	20	47	212	0.5709	0.5746	-0.0037
lof	lof	PDGFB	20	75	171	0.5642	0.5769	-0.0127
lof	lof	PHF19	20	36	190	0.5649	0.5717	-0.0068
lof	lof	PDGFRA	20	55	189	0.569	0.5702	-0.0013
lof	lof	PGR	20	49	146	0.5629	0.5742	-0.0113
lof	lof	PHOX2B	20	58	188	0.5658	0.5703	-0.0044
lof	lof	PDS5B	20	86	153	0.5731	0.5708	0.0022
lof	lof	PHF6	20	177	89	0.5729	0.5682	0.0046
lof	lof	PIK3R2	20	57	194	0.5748	0.5723	0.0025
lof	lof	PIGA	20	196	68	0.5797	0.5627	0.017
lof	lof	PIK3R1	20	36	205	0.5726	0.5715	0.0012
lof	lof	PIK3CD	20	56	175	0.5714	0.5742	-0.0028
lof	lof	PIK3CG	20	29	153	0.5842	0.5699	0.0143
lof	lof	PLCG2	20	56	164	0.5602	0.5745	-0.0143
lof	lof	PIK3R3	20	36	201	0.5695	0.5716	-0.0021
lof	lof	PPARG	20	63	179	0.5782	0.5655	0.0127
lof	lof	PMAIP1	20	131	117	0.5709	0.5695	0.0015
lof	lof	POLE	20	25	202	0.6042	0.5667	0.0375
lof	lof	POLD1	20	36	186	0.5603	0.577	-0.0166
lof	lof	PPP2R1A	20	41	182	0.565	0.575	-0.01
lof	lof	POT1	20	34	153	0.583	0.5701	0.0129
lof	lof	PPP6C	20	40	194	0.5654	0.572	-0.0066
lof	lof	PRDM1	20	73	173	0.5696	0.573	-0.0034
lof	lof	PTPRD	20	114	116	0.5837	0.5601	0.0236
lof	lof	PRPF8	20	226	33	0.568	0.6063	-0.0384
lof	lof	PSMB2	20	43	202	0.5749	0.5748	0.0001
lof	lof	PRKACA	20	58	192	0.5784	0.5749	0.0035
lof	lof	PPP2R2A	20	116	134	0.5782	0.5683	0.0099
lof	lof	PTPN2	20	65	159	0.5598	0.5683	-0.0085
lof	lof	PRKN	20	76	166	0.5713	0.5731	-0.0017
lof	lof	PTEN	20	58	188	0.5589	0.5777	-0.0188
lof	lof	PTCH1	20	48	179	0.5744	0.5716	0.0028
lof	lof	PTPRS	20	86	153	0.5759	0.5742	0.0017
lof	lof	RAD17	20	36	209	0.5714	0.5699	0.0015
lof	lof	RAD51	20	38	211	0.5786	0.5717	0.0069
lof	lof	RAC2	20	82	167	0.5675	0.5719	-0.0044
lof	lof	RAD50	20	29	207	0.5773	0.5679	0.0094
lof	lof	RASA1	20	32	206	0.5755	0.5691	0.0065
lof	lof	RAD51B	20	38	180	0.566	0.5715	-0.0054
lof	lof	RAF1	20	64	177	0.5762	0.5645	0.0117
lof	lof	RB1	20	102	130	0.5809	0.5749	0.006
lof	lof	RBM15	20	34	187	0.59	0.5678	0.0222
lof	lof	RAD51D	20	42	179	0.5853	0.5703	0.015
lof	lof	RBM10	20	211	55	0.5777	0.5618	0.0159
lof	lof	RECQL	20	29	180	0.5783	0.5626	0.0158
lof	lof	RHOA	20	109	152	0.5823	0.5647	0.0176
lof	lof	RET	20	39	197	0.5582	0.5719	-0.0137
lof	lof	REST	20	63	186	0.5704	0.5745	-0.0041
lof	lof	REV3L	20	77	159	0.5683	0.5636	0.0047
lof	lof	RHEB	20	38	155	0.5856	0.5723	0.0133
lof	lof	RNASEH2B	20	94	149	0.5814	0.5719	0.0095
lof	lof	RNASEH2A	20	60	192	0.5735	0.572	0.0015
lof	lof	ROS1	20	68	173	0.5652	0.5695	-0.0043
lof	lof	ROBO1	20	81	151	0.5813	0.5677	0.0137
lof	lof	RRAGC	20	36	204	0.5604	0.57	-0.0095
lof	lof	RRAS2	20	54	192	0.5621	0.5711	-0.009
lof	lof	RRAS	20	39	186	0.5668	0.5748	-0.008
lof	lof	RUNX1	20	67	177	0.5767	0.5696	0.0071
lof	lof	SDHB	20	59	190	0.5731	0.5723	0.0008
lof	lof	SCG5	20	38	218	0.5841	0.5713	0.0128
lof	lof	SET	20	39	192	0.5619	0.5726	-0.0106
lof	lof	SDHD	20	68	156	0.5685	0.573	-0.0045
lof	lof	SERPINB3	20	128	115	0.5764	0.5712	0.0051
lof	lof	SETD2	20	106	142	0.5813	0.5639	0.0174
lof	lof	SESN2	20	64	185	0.5787	0.5713	0.0074
lof	lof	SESN3	20	45	156	0.5635	0.5751	-0.0116
lof	lof	SETBP1	20	127	113	0.5733	0.5756	-0.0023
lof	lof	SETD1A	20	29	197	0.5923	0.5689	0.0234
lof	lof	SFRP2	20	65	192	0.5744	0.568	0.0065
lof	lof	SESN1	20	75	174	0.5696	0.5709	-0.0013
lof	lof	SFRP1	20	69	152	0.5696	0.5664	0.0032
lof	lof	SHOC2	20	53	205	0.566	0.5724	-0.0064
lof	lof	SGK1	20	62	186	0.5678	0.5735	-0.0057
lof	lof	SETDB2	20	98	147	0.5786	0.5727	0.0059
lof	lof	SH2D1A	20	181	88	0.5783	0.5726	0.0056
lof	lof	SMARCB1	20	74	163	0.5647	0.5686	-0.0039
lof	lof	SMAD3	20	26	219	0.5858	0.5728	0.013
lof	lof	SMARCA4	20	66	166	0.5737	0.5765	-0.0028
lof	lof	SLX4	20	52	181	0.5956	0.568	0.0276
lof	lof	SMAD2	20	130	119	0.5687	0.5707	-0.002
lof	lof	SHQ1	20	89	156	0.5824	0.5641	0.0183
lof	lof	SLFN11	20	45	171	0.5867	0.5679	0.0188
lof	lof	SMO	20	37	158	0.5794	0.5705	0.009
lof	lof	SMARCA2	20	107	120	0.5817	0.5661	0.0156
lof	lof	SMAD4	20	135	116	0.5754	0.5746	0.0008
lof	lof	SMARCE1	20	27	181	0.596	0.5654	0.0306
lof	lof	SMC1A	20	209	57	0.5758	0.5628	0.013
lof	lof	SMC3	20	53	200	0.566	0.577	-0.0111
lof	lof	SOCS1	20	38	200	0.5982	0.5695	0.0287
lof	lof	SMG1	20	38	192	0.598	0.5673	0.0306
lof	lof	SOX17	20	31	166	0.5655	0.5665	-0.001
lof	lof	SP140	20	36	223	0.5605	0.5772	-0.0167
lof	lof	SPRED1	20	36	208	0.572	0.5731	-0.0011
lof	lof	STAG2	20	182	81	0.5757	0.5718	0.004
lof	lof	SPEN	20	53	157	0.5724	0.5742	-0.0018
lof	lof	STK11	20	90	172	0.5749	0.5693	0.0057
lof	lof	SS18	20	90	156	0.5745	0.5694	0.005
lof	lof	SYK	20	54	177	0.5702	0.5733	-0.0031
lof	lof	STAT3	20	26	187	0.6026	0.5658	0.0368
lof	lof	STAT5B	20	27	180	0.6015	0.5656	0.0359
lof	lof	STAT5A	20	26	185	0.6026	0.5662	0.0364
lof	lof	SUFU	20	59	194	0.5667	0.5713	-0.0047
lof	lof	SUZ12	20	46	170	0.5864	0.571	0.0154
lof	lof	STK19	20	28	190	0.5634	0.5665	-0.0031
lof	lof	TAL1	20	35	195	0.5614	0.5726	-0.0113
lof	lof	TCL1A	20	42	187	0.567	0.5707	-0.0037
lof	lof	TCF7L2	20	52	198	0.5619	0.571	-0.0091
lof	lof	TENT5C	20	29	190	0.591	0.564	0.027
lof	lof	TET1	20	44	196	0.5621	0.5766	-0.0145
lof	lof	TCF3	20	93	165	0.5777	0.5685	0.0092
lof	lof	TCL1B	20	42	185	0.567	0.5732	-0.0062
lof	lof	TGFBR1	20	45	192	0.5719	0.5715	0.0004
lof	lof	TET2	20	65	194	0.5752	0.5736	0.0016
lof	lof	TGFBR2	20	80	168	0.5778	0.569	0.0088
lof	lof	TFE3	20	211	56	0.5763	0.5636	0.0127
lof	lof	TLX1	20	58	194	0.5631	0.5737	-0.0106
lof	lof	TNFRSF14	20	56	181	0.5803	0.5707	0.0096
lof	lof	TP53BP1	20	36	210	0.5701	0.5711	-0.001
lof	lof	TNFAIP3	20	63	178	0.5679	0.5709	-0.003
lof	lof	TRAF3	20	46	182	0.5716	0.5716	0.0001
lof	lof	TRIM27	20	32	198	0.5694	0.5752	-0.0057
lof	lof	TSC1	20	38	189	0.5671	0.5721	-0.005
lof	lof	TSHR	20	43	186	0.5685	0.5701	-0.0016
lof	lof	TSC2	20	51	185	0.5883	0.5684	0.0199
lof	lof	UBE2A	20	179	88	0.5746	0.5718	0.0029
lof	lof	TYK2	20	63	177	0.5778	0.5713	0.0065
lof	lof	USP8	20	35	212	0.5759	0.5742	0.0017
lof	lof	U2AF1	20	72	176	0.5805	0.5715	0.0089
lof	lof	VAV1	20	84	168	0.5701	0.5738	-0.0036
lof	lof	XBP1	20	75	170	0.5626	0.5703	-0.0077
lof	lof	VAV2	20	35	187	0.5635	0.5744	-0.0109
lof	lof	WT1	20	39	196	0.5603	0.5686	-0.0083
lof	lof	VHL	20	62	180	0.5805	0.5619	0.0186
lof	lof	VEGFA	20	26	204	0.5803	0.5717	0.0086
lof	lof	XIAP	20	180	87	0.5762	0.5703	0.006
lof	lof	XRCC2	20	41	153	0.5835	0.5696	0.0139
lof	lof	YAP1	20	48	155	0.559	0.5728	-0.0139
lof	lof	YES1	20	58	160	0.5609	0.5739	-0.013
lof	lof	ZFP36L1	20	39	184	0.5686	0.5726	-0.004
lof	lof	YY1	20	42	189	0.5655	0.5711	-0.0056
lof	lof	ZFHX3	20	49	151	0.5663	0.5706	-0.0043
lof	lof	ZNRF3	20	74	163	0.5656	0.5691	-0.0035
lof	amp	ACTG1	20	94	170	0.576	0.5739	0.0021
lof	amp	ABL2	20	83	174	0.5623	0.5778	-0.0155
lof	amp	ABL1	20	44	183	0.5771	0.5746	0.0025
lof	amp	AKT1	20	45	181	0.582	0.5711	0.011
lof	amp	AJUBA	20	41	184	0.5814	0.5653	0.0161
lof	amp	AGO1	20	28	198	0.5705	0.5758	-0.0053
lof	amp	ARID3B	20	33	203	0.5665	0.5756	-0.009
lof	amp	AKT3	20	81	182	0.5714	0.5704	0.001
lof	amp	AKT2	20	51	189	0.5694	0.5712	-0.0018
lof	amp	ARHGEF28	20	33	201	0.5953	0.5702	0.025
lof	amp	ALDH2	20	28	220	0.5709	0.5712	-0.0003
lof	amp	ATP1A1	20	49	186	0.5763	0.5662	0.0101
lof	amp	ARID4A	20	53	171	0.5854	0.5754	0.01
lof	amp	ARID1B	20	27	159	0.5755	0.5724	0.0032
lof	amp	ADHFE1	20	73	178	0.5814	0.5701	0.0114
lof	amp	ARHGAP35	20	47	182	0.5671	0.5729	-0.0057
lof	amp	AFF4	20	36	202	0.5854	0.5718	0.0136
lof	amp	ATXN2	20	28	223	0.5673	0.5681	-0.0009
lof	amp	ASXL1	20	113	142	0.5817	0.5683	0.0133
lof	amp	APLNR	20	57	197	0.5872	0.567	0.0202
lof	amp	ARID4B	20	80	180	0.5708	0.5719	-0.0012
lof	amp	ANKRD11	20	48	141	0.5963	0.5763	0.02
lof	amp	ATM	20	52	142	0.5803	0.5727	0.0076
lof	amp	ATR	20	76	173	0.5794	0.5684	0.011
lof	amp	AXL	20	46	177	0.5683	0.5715	-0.0032
lof	amp	BAALC	20	96	166	0.5813	0.5736	0.0077
lof	amp	BBC3	20	48	184	0.5683	0.5711	-0.0028
lof	amp	ALK	20	35	214	0.5707	0.5764	-0.0057
lof	amp	ARID5B	20	36	184	0.5888	0.5699	0.0189
lof	amp	APC	20	36	177	0.5897	0.5684	0.0213
lof	amp	ARID2	20	39	211	0.5758	0.5732	0.0025
lof	amp	ATF1	20	28	226	0.5798	0.5712	0.0086
lof	amp	BCL3	20	46	185	0.564	0.5696	-0.0057
lof	amp	BCL11B	20	43	181	0.5773	0.5713	0.006
lof	amp	BCR	20	40	154	0.5907	0.5723	0.0184
lof	amp	BCL10	20	42	191	0.5879	0.5675	0.0204
lof	amp	AURKA	20	125	146	0.5832	0.566	0.0172
lof	amp	BRD3	20	45	188	0.5796	0.5716	0.008
lof	amp	BRCA1	20	65	173	0.5824	0.5622	0.0202
lof	amp	AXIN2	20	96	162	0.5762	0.57	0.0062
lof	amp	BLM	20	49	190	0.5681	0.5733	-0.0053
lof	amp	BRIP1	20	92	170	0.5804	0.5695	0.0108
lof	amp	BCL2	20	30	115	0.5701	0.568	0.0021
lof	amp	BCL6	20	89	174	0.5793	0.5684	0.0108
lof	amp	BCL2L11	20	26	232	0.5809	0.5719	0.0091
lof	amp	BCL9	20	91	171	0.5743	0.574	0.0003
lof	amp	BRAF	20	80	155	0.567	0.5692	-0.0021
lof	amp	BTG2	20	81	188	0.5672	0.5758	-0.0087	4.33663e-11	5.20396e-10
lof	amp	CALR	20	25	188	0.5751	0.5731	0.002
lof	amp	CCND2	20	54	183	0.5919	0.5675	0.0244
lof	amp	CCNE1	20	59	184	0.5751	0.5713	0.0038
lof	amp	CD79A	20	44	188	0.568	0.5731	-0.0051
lof	amp	BRD4	20	27	168	0.5623	0.5778	-0.0156
lof	amp	BRSK1	20	55	176	0.5649	0.5753	-0.0103
lof	amp	BRCA2	20	35	135	0.5686	0.5708	-0.0022
lof	amp	CD79B	20	97	170	0.5787	0.5677	0.0111
lof	amp	CBFB	20	48	182	0.5804	0.5724	0.008
lof	amp	CDH1	20	47	168	0.5865	0.5705	0.0161
lof	amp	CCND1	20	90	170	0.5844	0.5652	0.0192
lof	amp	BTG1	20	27	224	0.5645	0.575	-0.0104
lof	amp	CD274	20	37	130	0.5815	0.5614	0.0201
lof	amp	CDK12	20	68	176	0.5797	0.5628	0.0169
lof	amp	CDC42	20	25	187	0.5716	0.5698	0.0018
lof	amp	CCND3	20	44	207	0.5753	0.5687	0.0067
lof	amp	CARD11	20	119	130	0.5754	0.5696	0.0058
lof	amp	CD58	20	49	191	0.5763	0.5678	0.0085
lof	amp	CDK6	20	100	159	0.5731	0.5701	0.003
lof	amp	CBL	20	51	153	0.5642	0.5721	-0.008
lof	amp	CDC73	20	75	186	0.5718	0.5741	-0.0023
lof	amp	CDK8	20	30	154	0.5601	0.5701	-0.01
lof	amp	CDKN1B	20	49	185	0.5897	0.5668	0.0229
lof	amp	CD276	20	35	201	0.5669	0.5748	-0.0079
lof	amp	CDKN2C	20	37	195	0.5628	0.5724	-0.0096
lof	amp	CDKN1A	20	38	209	0.5827	0.5725	0.0102
lof	amp	CDK4	20	38	224	0.5883	0.5726	0.0156
lof	amp	CMTR2	20	45	175	0.5924	0.5723	0.0201
lof	amp	CEBPA	20	62	186	0.577	0.5731	0.004
lof	amp	CHEK1	20	49	158	0.5682	0.5667	0.0015
lof	amp	CHTF8	20	43	183	0.5829	0.5763	0.0066
lof	amp	CIITA	20	35	191	0.5794	0.5675	0.0119
lof	amp	CHEK2	20	28	167	0.594	0.5715	0.0224
lof	amp	CIC	20	44	164	0.5678	0.5721	-0.0043
lof	amp	CREBBP	20	26	177	0.578	0.5706	0.0075
lof	amp	COP1	20	88	178	0.5682	0.5755	-0.0073
lof	amp	CTCF	20	48	177	0.5929	0.5739	0.019
lof	amp	CSF3R	20	29	192	0.5696	0.5723	-0.0027
lof	amp	CYP19A1	20	25	210	0.5841	0.5743	0.0098
lof	amp	CRBN	20	36	164	0.5884	0.5677	0.0206
lof	amp	CYLD	20	43	181	0.5967	0.5696	0.0271
lof	amp	CRKL	20	55	157	0.5852	0.5716	0.0136
lof	amp	CYSLTR2	20	29	143	0.5634	0.5672	-0.0038
lof	amp	DCUN1D1	20	92	175	0.5789	0.5701	0.0088
lof	amp	DDX41	20	62	193	0.5865	0.5719	0.0146
lof	amp	CTR9	20	32	182	0.6019	0.5732	0.0287
lof	amp	DIS3	20	40	146	0.5634	0.5765	-0.0131
lof	amp	DDR2	20	96	173	0.5696	0.5759	-0.0064
lof	amp	CUX1	20	88	155	0.5728	0.5755	-0.0026
lof	amp	DICER1	20	44	178	0.5771	0.5721	0.005
lof	amp	DDX4	20	36	204	0.6029	0.5702	0.0328
lof	amp	DNMT3B	20	117	156	0.5808	0.5654	0.0154
lof	amp	DEK	20	47	195	0.568	0.574	-0.0059
lof	amp	DTX1	20	31	219	0.5695	0.5724	-0.003
lof	amp	DUSP22	20	46	179	0.5669	0.5755	-0.0086
lof	amp	E2F3	20	50	193	0.5655	0.5714	-0.0059
lof	amp	DAXX	20	41	205	0.5722	0.57	0.0022
lof	amp	ECT2L	20	32	174	0.5673	0.5742	-0.007
lof	amp	EED	20	78	155	0.5875	0.5667	0.0208
lof	amp	EGFR	20	119	141	0.5795	0.5718	0.0077
lof	amp	EPHA3	20	37	174	0.579	0.5703	0.0087
lof	amp	DUSP4	20	28	134	0.5767	0.5689	0.0078
lof	amp	EP300	20	26	150	0.5736	0.5719	0.0016
lof	amp	EIF4A2	20	87	179	0.5794	0.5696	0.0097
lof	amp	EGFL7	20	53	189	0.5754	0.5708	0.0046
lof	amp	EIF2B1	20	26	229	0.568	0.5714	-0.0033
lof	amp	DNMT3A	20	36	214	0.5727	0.5729	-0.0002
lof	amp	ELF3	20	81	180	0.5682	0.5759	-0.0077
lof	amp	EGR1	20	41	203	0.5804	0.5669	0.0134
lof	amp	ERCC2	20	47	180	0.5658	0.5706	-0.0048
lof	amp	ERBB2	20	76	171	0.5851	0.5661	0.019
lof	amp	EPHB1	20	66	189	0.5789	0.5728	0.0061
lof	amp	ERBB3	20	28	225	0.5884	0.5725	0.0159
lof	amp	EP400	20	25	189	0.5695	0.5708	-0.0013
lof	amp	ETV1	20	116	138	0.574	0.5713	0.0027
lof	amp	ERRFI1	20	33	185	0.5726	0.5689	0.0037
lof	amp	ERCC5	20	41	143	0.5618	0.5696	-0.0077
lof	amp	ERCC4	20	31	202	0.584	0.5638	0.0202
lof	amp	ESCO2	20	27	135	0.5666	0.5648	0.0018
lof	amp	EPCAM	20	34	235	0.5713	0.5729	-0.0016
lof	amp	ESR1	20	32	167	0.563	0.5766	-0.0136
lof	amp	ERF	20	44	180	0.5678	0.5743	-0.0066
lof	amp	ETV5	20	90	175	0.5818	0.5713	0.0105
lof	amp	EZH1	20	64	182	0.5843	0.5653	0.0189
lof	amp	ERG	20	31	168	0.5648	0.5767	-0.0119
lof	amp	FANCD2	20	33	173	0.5966	0.5643	0.0324
lof	amp	EXT1	20	111	150	0.5834	0.5706	0.0128
lof	amp	FANCA	20	47	158	0.5989	0.5662	0.0328
lof	amp	FGF19	20	86	172	0.5915	0.5659	0.0256
lof	amp	FES	20	47	187	0.5703	0.5686	0.0017
lof	amp	ETAA1	20	37	225	0.5755	0.574	0.0015
lof	amp	EWSR1	20	31	166	0.5788	0.5729	0.0059
lof	amp	FH	20	83	177	0.5718	0.572	-0.0001
lof	amp	FGFR3	20	28	169	0.5826	0.5716	0.011
lof	amp	ETV4	20	65	188	0.5766	0.5647	0.0118
lof	amp	FLT1	20	32	146	0.5659	0.5699	-0.004
lof	amp	FLT3	20	32	144	0.5659	0.5718	-0.0058
lof	amp	ETV6	20	51	179	0.5841	0.5679	0.0162
lof	amp	FLT4	20	58	187	0.584	0.5697	0.0143
lof	amp	FOXF1	20	45	173	0.591	0.5724	0.0185
lof	amp	EZH2	20	86	151	0.5697	0.5715	-0.0018
lof	amp	FANCL	20	40	228	0.5867	0.5724	0.0143
lof	amp	FBXO11	20	33	233	0.5713	0.5745	-0.0032
lof	amp	FANCC	20	39	181	0.583	0.5661	0.0168
lof	amp	FURIN	20	46	193	0.5691	0.5721	-0.003
lof	amp	FOXO1	20	31	145	0.5697	0.5716	-0.0019
lof	amp	FGF3	20	85	172	0.5871	0.564	0.0232
lof	amp	FGFR4	20	60	190	0.5891	0.5681	0.021
lof	amp	FGF4	20	85	173	0.5871	0.5647	0.0224
lof	amp	GAB2	20	80	158	0.585	0.5706	0.0144
lof	amp	FUBP1	20	37	195	0.5844	0.5707	0.0137
lof	amp	FYN	20	26	172	0.5803	0.5689	0.0114
lof	amp	GATA3	20	32	166	0.5869	0.5665	0.0204
lof	amp	FGFR1	20	53	143	0.5908	0.5689	0.0219
lof	amp	GLI1	20	33	219	0.5907	0.569	0.0216
lof	amp	GNAQ	20	39	181	0.593	0.5674	0.0256
lof	amp	GNB1	20	37	183	0.5705	0.5707	-0.0002
lof	amp	GNA13	20	97	164	0.5764	0.5677	0.0087
lof	amp	FLI1	20	49	156	0.5686	0.5701	-0.0014
lof	amp	FOXA1	20	47	181	0.5827	0.5726	0.0101
lof	amp	GNA12	20	119	136	0.5762	0.566	0.0103
lof	amp	FOXL2	20	72	188	0.5836	0.5657	0.0179
lof	amp	GRIN2A	20	35	193	0.5829	0.5727	0.0102
lof	amp	H1-5	20	40	201	0.5753	0.5734	0.002
lof	amp	H2AC17	20	40	203	0.572	0.5715	0.0005
lof	amp	FUS	20	41	197	0.5825	0.567	0.0155
lof	amp	H3-3A	20	84	179	0.5695	0.5735	-0.0039
lof	amp	GATA2	20	63	200	0.5763	0.5674	0.0089
lof	amp	FOXP1	20	29	156	0.5899	0.5665	0.0234
lof	amp	HDAC7	20	35	214	0.5783	0.5694	0.0088
lof	amp	H1-4	20	45	197	0.5686	0.5737	-0.005
lof	amp	HDAC1	20	27	198	0.566	0.5726	-0.0066
lof	amp	GSK3B	20	61	199	0.5787	0.5734	0.0053
lof	amp	H1-3	20	44	197	0.5687	0.5753	-0.0065
lof	amp	HIF1A	20	53	173	0.5883	0.568	0.0203
lof	amp	HLA-A	20	47	151	0.5751	0.5722	0.0029
lof	amp	HLA-B	20	60	153	0.568	0.5723	-0.0043
lof	amp	GNAS	20	120	129	0.5797	0.569	0.0107
lof	amp	HMGA2	20	34	225	0.5722	0.5759	-0.0037
lof	amp	HMGA1	20	42	210	0.5733	0.5694	0.0039
lof	amp	ICOSLG	20	28	175	0.5663	0.5705	-0.0042
lof	amp	HLA-C	20	53	156	0.5673	0.5775	-0.0102
lof	amp	ID1	20	120	154	0.5835	0.5646	0.0189
lof	amp	GTF2I	20	96	162	0.5714	0.5734	-0.002
lof	amp	HTATIP2	20	33	196	0.5979	0.5687	0.0292
lof	amp	HOXB13	20	82	182	0.5743	0.5705	0.0037
lof	amp	IGF1R	20	51	188	0.5805	0.5707	0.0097
lof	amp	IFNGR1	20	32	180	0.5725	0.5732	-0.0007
lof	amp	HGF	20	101	153	0.5736	0.5751	-0.0015
lof	amp	IGF1	20	31	225	0.5644	0.5726	-0.0082
lof	amp	IKBKE	20	78	178	0.5719	0.5729	-0.001
lof	amp	IDH2	20	49	199	0.5709	0.5696	0.0013
lof	amp	HNF1A	20	29	224	0.5653	0.5693	-0.004
lof	amp	HSD17B2	20	44	170	0.5932	0.5703	0.0229
lof	amp	INHBA	20	112	148	0.577	0.5694	0.0076
lof	amp	IL7R	20	99	162	0.5829	0.5672	0.0157
lof	amp	IRF4	20	46	179	0.5669	0.5735	-0.0066
lof	amp	INTS6	20	32	148	0.5642	0.5699	-0.0056
lof	amp	IL6ST	20	35	202	0.6055	0.5716	0.034
lof	amp	JAK2	20	37	128	0.5815	0.563	0.0184
lof	amp	IL3	20	35	213	0.5884	0.5727	0.0157
lof	amp	JUN	20	40	197	0.5733	0.5708	0.0026
lof	amp	IKZF3	20	75	175	0.5849	0.5662	0.0187
lof	amp	KAT7	20	91	178	0.5828	0.5701	0.0127
lof	amp	KLF5	20	40	151	0.5691	0.5696	-0.0005
lof	amp	INPPL1	20	70	166	0.5823	0.5701	0.0121
lof	amp	IRS2	20	43	133	0.5613	0.5704	-0.0091
lof	amp	IRF8	20	44	171	0.5921	0.5791	0.013
lof	amp	JAK1	20	36	199	0.5745	0.5756	-0.0011
lof	amp	KLF4	20	44	183	0.5819	0.5729	0.009
lof	amp	KRAS	20	69	163	0.5981	0.5662	0.0318
lof	amp	KMT2B	20	60	169	0.5754	0.5711	0.0043
lof	amp	JARID2	20	49	177	0.5663	0.564	0.0022
lof	amp	LATS1	20	27	172	0.5668	0.5722	-0.0054
lof	amp	KMT2D	20	28	181	0.5872	0.5702	0.017
lof	amp	KDM5A	20	56	171	0.5854	0.5683	0.0171
lof	amp	KMT2A	20	54	152	0.5701	0.5731	-0.003
lof	amp	KSR2	20	28	212	0.5613	0.5703	-0.009
lof	amp	LATS2	20	29	140	0.5573	0.5747	-0.0174
lof	amp	LCK	20	27	196	0.566	0.575	-0.009
lof	amp	LGR5	20	34	216	0.5761	0.5759	0.0002
lof	amp	LTB	20	49	197	0.576	0.5722	0.0038
lof	amp	LZTR1	20	55	153	0.5882	0.5733	0.0148
lof	amp	LRP6	20	50	185	0.5858	0.566	0.0198
lof	amp	MAP2K1	20	30	217	0.5793	0.5725	0.0068
lof	amp	KMT2C	20	79	112	0.5697	0.567	0.0028
lof	amp	LMO2	20	38	196	0.5833	0.5716	0.0117
lof	amp	MAD2L2	20	33	193	0.5717	0.5732	-0.0015
lof	amp	MAP3K1	20	35	196	0.6056	0.5711	0.0345
lof	amp	LMO1	20	26	189	0.601	0.5694	0.0317
lof	amp	MAPK3	20	44	199	0.5692	0.5677	0.0015
lof	amp	LRP5	20	77	170	0.5793	0.5681	0.0113
lof	amp	MAX	20	49	182	0.5777	0.5729	0.0048
lof	amp	MAP4K4	20	27	228	0.5856	0.5708	0.0148
lof	amp	LYN	20	64	181	0.5805	0.5688	0.0117
lof	amp	MAPK1	20	53	155	0.5896	0.5746	0.015
lof	amp	MCL1	20	93	177	0.5764	0.5694	0.0069
lof	amp	MAFB	20	123	148	0.5797	0.5676	0.012
lof	amp	MDM4	20	79	187	0.5651	0.5756	-0.0105	4.69421e-10	5.63305e-09
lof	amp	MDM2	20	43	218	0.5711	0.5721	-0.0011	0.661007	7.93209
lof	amp	MBD6	20	33	216	0.5907	0.5706	0.0201
lof	amp	MEF2C	20	30	204	0.5918	0.5706	0.0212
lof	amp	MAP3K13	20	90	169	0.5836	0.5657	0.018
lof	amp	MBD4	20	65	196	0.5755	0.5717	0.0038
lof	amp	MECOM	20	96	167	0.5828	0.5716	0.0112
lof	amp	MET	20	90	156	0.5729	0.5683	0.0046
lof	amp	MEN1	20	62	187	0.5828	0.569	0.0138
lof	amp	MIDEAS	20	47	174	0.5807	0.5761	0.0046
lof	amp	MITF	20	28	157	0.5954	0.5648	0.0306
lof	amp	MERTK	20	26	226	0.5809	0.5704	0.0105
lof	amp	MEF2D	20	90	179	0.5734	0.5731	0.0002
lof	amp	MRE11	20	74	152	0.58	0.5706	0.0094
lof	amp	MLLT10	20	30	178	0.5808	0.5688	0.012
lof	amp	MSH6	20	34	221	0.5713	0.5716	-0.0003
lof	amp	MGAM	20	77	143	0.5716	0.5764	-0.0048
lof	amp	MPL	20	39	193	0.5772	0.5736	0.0036
lof	amp	MLLT3	20	30	132	0.5797	0.5631	0.0166
lof	amp	MSH3	20	27	208	0.5927	0.5709	0.0218
lof	amp	MOB3B	20	32	138	0.5804	0.5639	0.0165
lof	amp	MSH2	20	34	224	0.5713	0.5712	0.0001
lof	amp	MSI1	20	30	229	0.5642	0.5694	-0.0052
lof	amp	MSI2	20	82	174	0.5768	0.5701	0.0067
lof	amp	MTOR	20	32	176	0.5724	0.5682	0.0042
lof	amp	MUTYH	20	38	202	0.5759	0.5721	0.0038
lof	amp	MYBL1	20	72	175	0.5793	0.5655	0.0137
lof	amp	MYCL	20	42	197	0.5795	0.576	0.0035
lof	amp	MYCN	20	44	206	0.5773	0.5724	0.0049
lof	amp	MYC	20	142	122	0.5813	0.5666	0.0147
lof	amp	MYOD1	20	27	190	0.6081	0.5656	0.0425
lof	amp	MYH11	20	33	191	0.577	0.5669	0.0101
lof	amp	NBN	20	84	173	0.5763	0.5715	0.0048
lof	amp	NADK	20	37	177	0.5705	0.5696	0.001
lof	amp	NFE2	20	31	229	0.5928	0.5745	0.0182
lof	amp	NF1	20	55	155	0.58	0.5694	0.0106
lof	amp	NCOA3	20	125	146	0.5843	0.5631	0.0212
lof	amp	NCSTN	20	87	174	0.5703	0.5719	-0.0016
lof	amp	NKX2-1	20	48	179	0.5877	0.5673	0.0204
lof	amp	NF2	20	30	166	0.5825	0.5728	0.0097
lof	amp	NOTCH2	20	69	168	0.581	0.5669	0.0142
lof	amp	NOTCH4	20	45	188	0.5771	0.5731	0.004
lof	amp	NRAS	20	49	183	0.5718	0.5692	0.0026
lof	amp	NOTCH1	20	51	164	0.5808	0.5723	0.0085
lof	amp	NOTCH3	20	26	170	0.5598	0.5723	-0.0125
lof	amp	NSD2	20	28	170	0.5826	0.5746	0.008
lof	amp	NFKBIA	20	49	183	0.5871	0.5673	0.0197
lof	amp	NRG1	20	27	137	0.5766	0.5708	0.0058
lof	amp	NSD1	20	60	185	0.5891	0.5681	0.021
lof	amp	NR4A3	20	35	188	0.5795	0.5672	0.0123
lof	amp	NUP98	20	26	166	0.5982	0.572	0.0262
lof	amp	NUF2	20	94	173	0.572	0.5772	-0.0052
lof	amp	NTRK3	20	47	187	0.5759	0.5695	0.0064
lof	amp	NTHL1	20	26	198	0.575	0.5673	0.0078
lof	amp	NTRK2	20	33	185	0.5855	0.5674	0.0181
lof	amp	NTRK1	20	88	176	0.5715	0.578	-0.0065
lof	amp	PALB2	20	31	197	0.5787	0.5664	0.0123
lof	amp	PAX8	20	29	223	0.5853	0.5706	0.0147
lof	amp	PDCD1LG2	20	37	131	0.5815	0.56	0.0215
lof	amp	PAK1	20	74	165	0.5823	0.5733	0.009
lof	amp	NUP214	20	45	177	0.5761	0.5722	0.0039
lof	amp	PARP1	20	82	177	0.5696	0.5773	-0.0077
lof	amp	PAK5	20	80	154	0.5772	0.5707	0.0065
lof	amp	PDGFB	20	31	171	0.574	0.5769	-0.0029
lof	amp	PAX5	20	35	160	0.5795	0.5659	0.0136
lof	amp	PGR	20	69	146	0.5855	0.5742	0.0113
lof	amp	PDS5B	20	35	153	0.5686	0.5708	-0.0023
lof	amp	PDGFRB	20	46	197	0.5842	0.5683	0.0159
lof	amp	PHF19	20	48	190	0.5765	0.5717	0.0048
lof	amp	PIK3CG	20	84	153	0.5752	0.5699	0.0053
lof	amp	PIK3CA	20	97	156	0.5837	0.5636	0.0201
lof	amp	PIK3R3	20	37	201	0.5727	0.5716	0.0011
lof	amp	PIK3CB	20	72	191	0.5836	0.5685	0.015
lof	amp	PMAIP1	20	27	117	0.5755	0.5695	0.006
lof	amp	PIK3R1	20	27	205	0.6011	0.5715	0.0296
lof	amp	PMS2	20	116	138	0.577	0.5705	0.0065
lof	amp	PIK3CD	20	33	175	0.5728	0.5742	-0.0013
lof	amp	PLCG2	20	46	164	0.5928	0.5745	0.0183
lof	amp	PLCG1	20	124	139	0.5811	0.5692	0.0119
lof	amp	POLE	20	25	202	0.5733	0.5667	0.0066
lof	amp	POLD1	20	45	186	0.5607	0.577	-0.0162
lof	amp	PPP2R2A	20	25	134	0.5666	0.5683	-0.0018
lof	amp	PPP2R1A	20	49	182	0.5691	0.575	-0.006
lof	amp	POT1	20	81	153	0.5749	0.5701	0.0048
lof	amp	PPP6C	20	43	194	0.5819	0.572	0.0099
lof	amp	PRDM1	20	25	173	0.5773	0.573	0.0043
lof	amp	PPARG	20	34	179	0.594	0.5655	0.0285
lof	amp	PRKCI	20	99	170	0.5782	0.5709	0.0073
lof	amp	PPM1D	20	89	172	0.5736	0.5708	0.0028
lof	amp	PSMB2	20	28	202	0.5705	0.5748	-0.0043
lof	amp	PRKN	20	26	166	0.5705	0.5731	-0.0025
lof	amp	PTCH1	20	39	179	0.583	0.5716	0.0114
lof	amp	PTPN11	20	29	226	0.5672	0.5742	-0.007
lof	amp	PTPN2	20	51	159	0.5879	0.5683	0.0196
lof	amp	PTPN1	20	129	146	0.5807	0.5654	0.0153
lof	amp	RAC2	20	25	167	0.5867	0.5719	0.0148
lof	amp	PTPRD	20	33	116	0.5809	0.5601	0.0208
lof	amp	PTPRT	20	123	134	0.5823	0.5706	0.0117
lof	amp	RAB35	20	30	230	0.5644	0.573	-0.0086
lof	amp	RAD21	20	109	152	0.5827	0.5715	0.0112
lof	amp	RAD50	20	35	207	0.5884	0.5679	0.0205
lof	amp	RAD17	20	27	209	0.6011	0.5699	0.0312
lof	amp	RASA1	20	31	206	0.595	0.5691	0.0259
lof	amp	RAD51C	20	82	176	0.5745	0.57	0.0045
lof	amp	RAC1	20	120	138	0.5771	0.5702	0.0069
lof	amp	RAD51B	20	51	180	0.5754	0.5715	0.004
lof	amp	RBM15	20	47	187	0.5731	0.5678	0.0052
lof	amp	RAD51	20	26	211	0.5794	0.5717	0.0077
lof	amp	RAD51D	20	52	179	0.575	0.5703	0.0047
lof	amp	RB1	20	27	130	0.5613	0.5749	-0.0136
lof	amp	RECQL	20	63	180	0.5981	0.5626	0.0356
lof	amp	RAF1	20	33	177	0.5922	0.5645	0.0276
lof	amp	REL	20	33	234	0.5734	0.5768	-0.0034
lof	amp	RHEB	20	84	155	0.5709	0.5723	-0.0014
lof	amp	RET	20	31	197	0.5959	0.5719	0.0239
lof	amp	RIT1	20	92	179	0.5755	0.5748	0.0007
lof	amp	RNASEH2B	20	31	149	0.5646	0.5719	-0.0073
lof	amp	REV3L	20	25	159	0.5817	0.5636	0.0181
lof	amp	RICTOR	20	101	155	0.5812	0.5681	0.0131
lof	amp	RNF43	20	78	165	0.5742	0.5698	0.0044
lof	amp	RRAGC	20	34	204	0.5841	0.57	0.0141
lof	amp	ROS1	20	31	173	0.5836	0.5695	0.0142
lof	amp	RPS6KA4	20	59	191	0.5794	0.5691	0.0103
lof	amp	RUNX1	20	30	177	0.5604	0.5696	-0.0092
lof	amp	ROBO1	20	29	151	0.5795	0.5677	0.0118
lof	amp	RPTOR	20	91	173	0.576	0.5715	0.0045
lof	amp	RTEL1	20	120	142	0.5806	0.5675	0.0131
lof	amp	RPS6KB2	20	77	175	0.5756	0.5686	0.007
lof	amp	RRAS2	20	30	192	0.5946	0.5711	0.0235
lof	amp	SDHB	20	27	190	0.564	0.5723	-0.0083
lof	amp	RRAS	20	49	186	0.5683	0.5748	-0.0064
lof	amp	RUNX1T1	20	88	165	0.579	0.5738	0.0052
lof	amp	SAMHD1	20	110	160	0.5786	0.5687	0.0099
lof	amp	SDHA	20	101	153	0.5859	0.5645	0.0214
lof	amp	SDHC	20	92	180	0.5712	0.5745	-0.0033
lof	amp	SDHD	20	53	156	0.5816	0.573	0.0086
lof	amp	SESN1	20	26	174	0.5803	0.5709	0.0093
lof	amp	SESN3	20	75	156	0.5794	0.5751	0.0043
lof	amp	SDHAF2	20	52	201	0.5778	0.5734	0.0044
lof	amp	SERPINB3	20	30	115	0.5701	0.5712	-0.0011
lof	amp	SETBP1	20	26	113	0.5777	0.5756	0.0021
lof	amp	SETD1A	20	41	197	0.5825	0.5689	0.0136
lof	amp	SET	20	45	192	0.5828	0.5726	0.0102
lof	amp	SETDB1	20	95	171	0.5762	0.5681	0.0081
lof	amp	SETDB2	20	31	147	0.5642	0.5727	-0.0085
lof	amp	SFRP1	20	50	152	0.5755	0.5664	0.0091
lof	amp	SH2B3	20	27	223	0.5685	0.5754	-0.0069
lof	amp	SMAD2	20	27	119	0.5778	0.5707	0.0071
lof	amp	SHQ1	20	31	156	0.5912	0.5641	0.0271
lof	amp	SLFN11	20	51	171	0.576	0.5679	0.0082
lof	amp	SLX4	20	25	181	0.5785	0.568	0.0105
lof	amp	SGK1	20	28	186	0.5639	0.5735	-0.0096
lof	amp	SMARCB1	20	36	163	0.6058	0.5686	0.0372
lof	amp	SMAD3	20	29	219	0.5767	0.5728	0.0039
lof	amp	SMARCE1	20	66	181	0.5877	0.5654	0.0223
lof	amp	SMARCA2	20	39	120	0.5791	0.5661	0.013
lof	amp	SOCS1	20	35	200	0.5752	0.5695	0.0057
lof	amp	SMG1	20	30	192	0.5738	0.5673	0.0065
lof	amp	SOX17	20	68	166	0.5851	0.5665	0.0186
lof	amp	SMYD3	20	82	179	0.5712	0.5732	-0.002
lof	amp	SMO	20	74	158	0.5677	0.5705	-0.0028
lof	amp	SOCS3	20	90	176	0.5736	0.5727	0.0009
lof	amp	SOS1	20	34	223	0.5683	0.5783	-0.01
lof	amp	SOX9	20	91	166	0.5788	0.571	0.0078
lof	amp	SPEN	20	34	157	0.5732	0.5742	-0.001
lof	amp	SOX2	20	94	172	0.5846	0.568	0.0166
lof	amp	SPRED1	20	27	208	0.5798	0.5731	0.0066
lof	amp	SPOP	20	92	176	0.5803	0.5698	0.0105
lof	amp	STAT3	20	63	187	0.5842	0.5658	0.0184
lof	amp	SS18	20	30	156	0.5683	0.5694	-0.0012
lof	amp	SPRTN	20	79	180	0.5698	0.5736	-0.0038
lof	amp	STAT5A	20	62	185	0.587	0.5662	0.0208
lof	amp	SQSTM1	20	60	191	0.5859	0.5684	0.0175
lof	amp	SRC	20	113	157	0.5799	0.5674	0.0125
lof	amp	STK19	20	48	190	0.5748	0.5665	0.0083
lof	amp	TAL1	20	39	195	0.5728	0.5726	0.0002
lof	amp	STAT5B	20	62	180	0.5872	0.5656	0.0216
lof	amp	STAG1	20	72	186	0.5796	0.5694	0.0103
lof	amp	STAT6	20	30	226	0.5835	0.5698	0.0137
lof	amp	TCL1B	20	44	185	0.5771	0.5732	0.0039
lof	amp	TCL1A	20	44	187	0.5771	0.5707	0.0064
lof	amp	SYK	20	36	177	0.5802	0.5733	0.0069
lof	amp	TBL1XR1	20	97	169	0.5825	0.5659	0.0166
lof	amp	SUZ12	20	55	170	0.5769	0.571	0.006
lof	amp	TBX3	20	31	211	0.5654	0.5782	-0.0129
lof	amp	TGFBR1	20	35	192	0.5795	0.5715	0.008
lof	amp	TENT5C	20	56	190	0.5759	0.564	0.0119
lof	amp	TERT	20	103	149	0.5884	0.5666	0.0218
lof	amp	TP63	20	88	169	0.5814	0.5659	0.0155
lof	amp	TET3	20	32	217	0.5749	0.5724	0.0025
lof	amp	TMEM127	20	30	235	0.5857	0.5703	0.0154
lof	amp	TNFRSF14	20	35	181	0.5679	0.5707	-0.0028
lof	amp	TNFAIP3	20	30	178	0.5674	0.5709	-0.0035
lof	amp	TLX3	20	56	199	0.5806	0.5693	0.0113
lof	amp	USP8	20	26	212	0.5803	0.5742	0.0062
lof	amp	TRIP13	20	104	158	0.5848	0.5646	0.0202
lof	amp	TOP1	20	122	148	0.5768	0.5679	0.0089
lof	amp	TRAF3	20	44	182	0.5778	0.5716	0.0063
lof	amp	TRIM27	20	44	198	0.572	0.5752	-0.0032
lof	amp	TRAF5	20	81	176	0.5686	0.5702	-0.0016
lof	amp	VEGFA	20	43	204	0.5764	0.5717	0.0047
lof	amp	WIF1	20	31	225	0.5739	0.5726	0.0013
lof	amp	TSC2	20	25	185	0.575	0.5684	0.0066
lof	amp	U2AF1	20	28	176	0.5714	0.5715	-0.0002
lof	amp	VAV2	20	45	187	0.5773	0.5744	0.0029
lof	amp	VHL	20	32	180	0.5931	0.5619	0.0312
lof	amp	WWTR1	20	88	175	0.5805	0.5688	0.0117
lof	amp	TSC1	20	45	189	0.5773	0.5721	0.0052
lof	amp	TSHR	20	45	186	0.5848	0.5701	0.0147
lof	amp	WWP1	20	84	171	0.5837	0.5731	0.0107
lof	amp	WT1	20	41	196	0.5977	0.5686	0.0291
lof	amp	XBP1	20	31	170	0.5855	0.5703	0.0152
lof	amp	ZFP36L2	20	31	227	0.5752	0.5737	0.0015
lof	amp	UBR5	20	95	158	0.5798	0.5712	0.0086
lof	amp	XRCC2	20	83	153	0.5715	0.5696	0.002
lof	amp	YES1	20	58	160	0.588	0.5739	0.0141
lof	amp	XPO1	20	33	232	0.5734	0.5759	-0.0025
lof	amp	ZNF750	20	88	165	0.5722	0.571	0.0012
lof	amp	ZBTB20	20	59	196	0.582	0.5663	0.0157
lof	amp	YAP1	20	72	155	0.579	0.5728	0.0062
lof	amp	ZFP36L1	20	51	184	0.5754	0.5726	0.0028
lof	amp	ZFHX3	20	45	151	0.5959	0.5706	0.0253
lof	amp	YY1	20	44	189	0.5811	0.5711	0.0099
lof	amp	ZNRF3	20	30	163	0.5793	0.5691	0.0102
wt	lof	ABRAXAS1	20	40	218	0.5919	0.5564	0.0355
wt	lof	AJUBA	20	38	200	0.5644	0.557	0.0074
wt	lof	AKT1	20	42	192	0.5585	0.5613	-0.0029
wt	lof	ARID4A	20	36	196	0.5586	0.5639	-0.0053
wt	lof	ARAF	20	164	88	0.5621	0.5564	0.0057
wt	lof	ARID5B	20	25	206	0.5578	0.5592	-0.0014
wt	lof	AMER1	20	161	93	0.5602	0.5564	0.0038
wt	lof	AR	20	163	88	0.5605	0.555	0.0055
wt	lof	BRCA2	20	40	172	0.5734	0.556	0.0174
wt	lof	ARID1A	20	35	179	0.5561	0.5622	-0.006
wt	lof	ARID1B	20	47	179	0.5631	0.5551	0.008
wt	lof	ATRIP	20	42	214	0.5759	0.5556	0.0203
wt	lof	ATXN7	20	44	195	0.5721	0.5561	0.016
wt	lof	BTK	20	164	92	0.5635	0.5528	0.0107
wt	lof	ATM	20	55	178	0.5682	0.5605	0.0078
wt	lof	ATRX	20	165	86	0.5616	0.5564	0.0053
wt	lof	BCL2	20	58	196	0.5718	0.5536	0.0181
wt	lof	BCOR	20	165	83	0.5601	0.5522	0.0079
wt	lof	B2M	20	25	226	0.5594	0.56	-0.0007
wt	lof	BAP1	20	48	206	0.5713	0.5561	0.0152
wt	lof	ATP6V1B2	20	60	173	0.5749	0.5519	0.0231
wt	lof	BMPR1A	20	29	217	0.5621	0.5573	0.0048
wt	lof	BCR	20	39	195	0.552	0.5601	-0.0081
wt	lof	BCORL1	20	163	76	0.5626	0.5582	0.0043
wt	lof	CBL	20	44	197	0.5665	0.5548	0.0117
wt	lof	BACH2	20	32	213	0.5629	0.5574	0.0056
wt	lof	BCL11B	20	43	175	0.5601	0.5568	0.0034
wt	lof	CCNB3	20	164	89	0.5615	0.5571	0.0044
wt	lof	CDC42	20	33	219	0.563	0.559	0.004
wt	lof	CHEK2	20	46	202	0.5605	0.5553	0.0052
wt	lof	CRBN	20	39	206	0.575	0.5568	0.0182
wt	lof	CDK8	20	39	202	0.573	0.5555	0.0176
wt	lof	CTNNB1	20	35	208	0.5758	0.5535	0.0224
wt	lof	CD274	20	46	192	0.5537	0.5629	-0.0092
wt	lof	CHEK1	20	48	197	0.5663	0.554	0.0123
wt	lof	CRKL	20	34	210	0.5507	0.5576	-0.0069
wt	lof	CDKN2A	20	136	112	0.5634	0.5525	0.0109	8.77881e-19	1.05346e-17
wt	lof	DDX3X	20	165	91	0.5602	0.5519	0.0084
wt	lof	CDKN2B	20	132	124	0.5627	0.5506	0.0121	1.02157e-23	1.22588e-22
wt	lof	CYSLTR2	20	41	199	0.5708	0.556	0.0148
wt	lof	DICER1	20	41	185	0.5584	0.5602	-0.0018
wt	lof	DIS3	20	38	195	0.5701	0.5584	0.0117
wt	lof	ECT2L	20	35	203	0.5537	0.5584	-0.0047
wt	lof	DUSP22	20	25	197	0.5644	0.5575	0.007
wt	lof	EP300	20	41	170	0.5589	0.5575	0.0014
wt	lof	EPHA3	20	28	197	0.5804	0.5577	0.0226
wt	lof	DUSP4	20	55	178	0.5764	0.5517	0.0247
wt	lof	EIF4E	20	39	218	0.5863	0.557	0.0293
wt	lof	EPHA7	20	31	203	0.5623	0.5568	0.0055
wt	lof	FANCD2	20	33	213	0.5653	0.5622	0.0031
wt	lof	FAT1	20	45	169	0.5824	0.5573	0.025
wt	lof	FOXO1	20	38	197	0.5718	0.5556	0.0161
wt	lof	ESCO2	20	56	177	0.574	0.5514	0.0226
wt	lof	FLT1	20	38	194	0.5738	0.5554	0.0185
wt	lof	FAS	20	26	222	0.5687	0.562	0.0067
wt	lof	ERRFI1	20	37	223	0.5661	0.5583	0.0078
wt	lof	ERCC5	20	35	183	0.5699	0.5589	0.0109
wt	lof	ESR1	20	51	198	0.56	0.5552	0.0048
wt	lof	FBXW7	20	32	207	0.585	0.5556	0.0294
wt	lof	FGFR2	20	29	204	0.5621	0.5547	0.0074
wt	lof	FGFR1	20	37	184	0.5899	0.5516	0.0383
wt	lof	EWSR1	20	39	205	0.5609	0.5553	0.0056
wt	lof	FLT3	20	38	192	0.5738	0.5536	0.0202
wt	lof	FLI1	20	49	196	0.5666	0.5534	0.0132
wt	lof	FOXA1	20	39	197	0.5577	0.5602	-0.0025
wt	lof	FYN	20	37	214	0.5587	0.5568	0.0019
wt	lof	FGFR3	20	30	200	0.5781	0.5557	0.0224
wt	lof	GNB1	20	34	223	0.5601	0.5567	0.0033
wt	lof	GATA3	20	47	196	0.5644	0.5614	0.003
wt	lof	FOXP1	20	38	204	0.5811	0.556	0.0251
wt	lof	GAB1	20	31	214	0.582	0.5548	0.0272
wt	lof	HLA-C	20	32	158	0.5559	0.5535	0.0024
wt	lof	HLA-A	20	31	162	0.5606	0.5555	0.0051
wt	lof	HIF1A	20	35	200	0.5554	0.5576	-0.0022
wt	lof	HDAC4	20	25	204	0.5548	0.5583	-0.0035
wt	lof	IFNGR1	20	36	214	0.5575	0.5587	-0.0012
wt	lof	ID3	20	34	219	0.5603	0.5595	0.0008
wt	lof	INTS6	20	42	196	0.5725	0.5557	0.0168
wt	lof	KDM6A	20	166	87	0.559	0.5528	0.0062
wt	lof	INPP4B	20	31	222	0.5893	0.5611	0.0282
wt	lof	IRS2	20	35	157	0.5685	0.5505	0.018
wt	lof	JAK2	20	48	192	0.5517	0.5613	-0.0096
wt	lof	KLF5	20	37	197	0.5711	0.5607	0.0104
wt	lof	KDR	20	32	206	0.5882	0.5576	0.0306
wt	lof	LATS1	20	40	200	0.557	0.5568	0.0002
wt	lof	LATS2	20	40	188	0.57	0.5552	0.0148
wt	lof	KMT2A	20	41	178	0.5708	0.5597	0.0112
wt	lof	KDM5C	20	164	86	0.5627	0.5546	0.0081
wt	lof	KIT	20	33	211	0.5872	0.5551	0.0321
wt	lof	LZTR1	20	34	196	0.5545	0.5588	-0.0043
wt	lof	MAD2L2	20	31	224	0.5622	0.5577	0.0045
wt	lof	MGA	20	25	208	0.5604	0.5597	0.0007
wt	lof	MAPK1	20	35	213	0.5564	0.5605	-0.0041
wt	lof	MAX	20	38	203	0.555	0.5599	-0.0049
wt	lof	MED12	20	161	82	0.5604	0.5606	-0.0002
wt	lof	MITF	20	35	198	0.5796	0.5514	0.0282
wt	lof	MLH1	20	34	216	0.5806	0.5574	0.0232
wt	lof	MST1	20	43	210	0.576	0.5575	0.0185
wt	lof	MLLT10	20	45	200	0.5615	0.558	0.0035
wt	lof	MOB3B	20	53	195	0.5569	0.5572	-0.0003
wt	lof	MIDEAS	20	40	189	0.5553	0.5612	-0.0059
wt	lof	MRE11	20	28	209	0.565	0.5569	0.0081
wt	lof	MKI67	20	29	196	0.561	0.5564	0.0047
wt	lof	MLLT3	20	63	182	0.5598	0.5595	0.0004
wt	lof	MST1R	20	42	205	0.5746	0.5553	0.0193
wt	lof	MYD88	20	35	222	0.5758	0.5559	0.02
wt	lof	NADK	20	33	219	0.562	0.5588	0.0032
wt	lof	MTOR	20	29	201	0.5597	0.5579	0.0018
wt	lof	NF2	20	43	199	0.5645	0.5516	0.0129
wt	lof	MTAP	20	111	140	0.5663	0.5552	0.0111
wt	lof	PIGA	20	161	97	0.5561	0.5571	-0.0009
wt	lof	NSD2	20	31	195	0.5763	0.5596	0.0167
wt	lof	NKX3-1	20	57	182	0.5752	0.5552	0.0199
wt	lof	NFKBIA	20	36	204	0.5597	0.5608	-0.0011
wt	lof	NKX2-1	20	36	200	0.5597	0.5586	0.0011
wt	lof	PDGFB	20	40	201	0.5609	0.5561	0.0048
wt	lof	NRG1	20	51	176	0.5737	0.5539	0.0198
wt	lof	PDCD1	20	25	220	0.5611	0.5599	0.0012
wt	lof	PDS5B	20	37	188	0.5779	0.5536	0.0243
wt	lof	PBRM1	20	47	204	0.571	0.5558	0.0153
wt	lof	PDGFRA	20	32	210	0.5906	0.5548	0.0359
wt	lof	PHF6	20	164	95	0.5644	0.5563	0.0081
wt	lof	PAX5	20	27	216	0.5563	0.5576	-0.0012
wt	lof	PPP2R2A	20	56	180	0.5767	0.5552	0.0215
wt	lof	PDCD1LG2	20	46	197	0.5537	0.5597	-0.006
wt	lof	PIK3CD	20	34	207	0.5623	0.5565	0.0058
wt	lof	PGR	20	29	195	0.5619	0.5571	0.0048
wt	lof	PMAIP1	20	59	200	0.5724	0.5532	0.0192
wt	lof	PPARG	20	31	220	0.5656	0.5565	0.0091
wt	lof	PTPN2	20	26	220	0.5759	0.5555	0.0204
wt	lof	PRDM1	20	36	206	0.5594	0.5537	0.0057
wt	lof	PTPRD	20	52	176	0.5489	0.5616	-0.0128
wt	lof	RAD51B	20	39	198	0.5553	0.5597	-0.0044
wt	lof	RAC2	20	38	205	0.5595	0.558	0.0015
wt	lof	SFRP2	20	33	223	0.5839	0.5568	0.0271
wt	lof	PRKN	20	45	192	0.5597	0.5575	0.0022
wt	lof	PTEN	20	33	192	0.5661	0.5606	0.0055
wt	lof	RAF1	20	31	215	0.566	0.5589	0.0071
wt	lof	REST	20	31	218	0.5892	0.5608	0.0284
wt	lof	RB1	20	41	190	0.5708	0.555	0.0157
wt	lof	RHOA	20	43	209	0.5772	0.5565	0.0208
wt	lof	REV3L	20	39	191	0.5591	0.5519	0.0072
wt	lof	SESN1	20	36	211	0.5622	0.558	0.0041
wt	lof	RET	20	28	215	0.5616	0.5583	0.0033
wt	lof	RBM10	20	164	88	0.5628	0.5567	0.0062
wt	lof	SESN3	20	28	210	0.565	0.5537	0.0114
wt	lof	ROS1	20	33	215	0.5577	0.5551	0.0026
wt	lof	ROBO1	20	33	198	0.5909	0.5561	0.0348
wt	lof	RNASEH2B	20	42	196	0.5725	0.5578	0.0147
wt	lof	SDHB	20	31	222	0.5634	0.5573	0.0061
wt	lof	SHOC2	20	25	221	0.5618	0.5577	0.0041
wt	lof	SERPINB3	20	58	194	0.5718	0.5536	0.0182
wt	lof	SMARCB1	20	45	197	0.5445	0.5603	-0.0158
wt	lof	SDHD	20	50	201	0.5701	0.5521	0.018
wt	lof	SESN2	20	30	223	0.5608	0.5577	0.0031
wt	lof	SETBP1	20	50	180	0.5842	0.5545	0.0297
wt	lof	SETD2	20	43	190	0.5752	0.5559	0.0193
wt	lof	SETDB2	20	40	199	0.571	0.5559	0.0151
wt	lof	SH2D1A	20	164	94	0.5642	0.5519	0.0122
wt	lof	SFRP1	20	31	187	0.5872	0.5511	0.0361
wt	lof	SHQ1	20	35	213	0.58	0.5543	0.0257
wt	lof	SMARCA2	20	43	179	0.5513	0.5654	-0.0141
wt	lof	SGK1	20	35	210	0.5533	0.5572	-0.0039
wt	lof	SMAD2	20	53	203	0.5834	0.5553	0.0281
wt	lof	SMC3	20	25	207	0.5618	0.5593	0.0024
wt	lof	SMC1A	20	163	90	0.5622	0.5517	0.0105
wt	lof	SMAD4	20	57	197	0.5795	0.5538	0.0258
wt	lof	SPEN	20	33	183	0.5654	0.5568	0.0086
wt	lof	SS18	20	31	218	0.5725	0.5555	0.017
wt	lof	STAG2	20	164	84	0.5642	0.5553	0.0088
wt	lof	TCL1A	20	43	199	0.5601	0.56	0.0001
wt	lof	TGFBR2	20	34	214	0.568	0.5626	0.0053
wt	lof	XIAP	20	164	90	0.5642	0.5531	0.0111
wt	lof	TCF7L2	20	29	214	0.5645	0.5562	0.0082
wt	lof	TET2	20	39	210	0.5831	0.5548	0.0283
wt	lof	TET1	20	25	210	0.5578	0.5551	0.0027
wt	lof	TCL1B	20	43	199	0.5601	0.5557	0.0044
wt	lof	TFE3	20	165	87	0.5606	0.5555	0.0051
wt	lof	TRAF3	20	43	191	0.5579	0.5598	-0.0019
wt	lof	TNFRSF14	20	35	218	0.5584	0.5578	0.0006
wt	lof	TNFAIP3	20	35	202	0.5537	0.5595	-0.0058
wt	lof	TSHR	20	42	192	0.5563	0.5615	-0.0052
wt	lof	VHL	20	33	211	0.5653	0.5572	0.0081
wt	lof	UBE2A	20	165	93	0.5639	0.5528	0.0111
wt	lof	YY1	20	41	198	0.5569	0.5579	-0.001
wt	lof	XBP1	20	42	209	0.5606	0.5557	0.0049
wt	lof	YAP1	20	28	202	0.5634	0.5526	0.0108
wt	lof	YES1	20	29	211	0.5767	0.5591	0.0176
wt	lof	ZFP36L1	20	39	202	0.5553	0.5588	-0.0035
wt	lof	ZNRF3	20	42	197	0.5641	0.5522	0.0119
wt	amp	ABL1	20	25	214	0.5775	0.5574	0.02
wt	amp	ADHFE1	20	70	179	0.5678	0.5561	0.0117
wt	amp	ACTG1	20	60	193	0.558	0.5551	0.0029
wt	amp	AKT1	20	26	192	0.5542	0.5613	-0.0072
wt	amp	ABL2	20	86	159	0.5616	0.5534	0.0082
wt	amp	AKT3	20	84	171	0.5602	0.5501	0.0101
wt	amp	AFF4	20	37	216	0.5898	0.5551	0.0347
wt	amp	ARID3B	20	29	226	0.5718	0.5566	0.0152
wt	amp	ARID2	20	29	202	0.5674	0.5536	0.0138
wt	amp	ALK	20	33	204	0.5399	0.5634	-0.0235
wt	amp	ASXL1	20	83	163	0.5714	0.5552	0.0162
wt	amp	ATF1	20	31	223	0.5632	0.5608	0.0024
wt	amp	APC	20	38	196	0.5818	0.56	0.0218
wt	amp	ARID4B	20	79	164	0.562	0.5517	0.0103
wt	amp	ATP1A1	20	27	210	0.5855	0.556	0.0296
wt	amp	ATP6V1B2	20	27	173	0.5637	0.5519	0.0118
wt	amp	ATR	20	38	204	0.5891	0.5543	0.0348
wt	amp	AURKA	20	98	165	0.5698	0.5546	0.0152
wt	amp	AXIN2	20	63	195	0.5604	0.556	0.0044
wt	amp	BCL9	20	90	157	0.5685	0.5548	0.0137
wt	amp	BRD3	20	26	214	0.5663	0.5568	0.0095
wt	amp	BAALC	20	79	176	0.5745	0.551	0.0235
wt	amp	BRAF	20	89	140	0.5603	0.5547	0.0056
wt	amp	BCL6	20	46	206	0.5755	0.5536	0.0219
wt	amp	BTG2	20	87	173	0.5593	0.5529	0.0064	1.01486e-07	1.21784e-06
wt	amp	CCND1	20	34	227	0.5757	0.5562	0.0195
wt	amp	BRCA1	20	28	217	0.5701	0.5605	0.0096
wt	amp	BRSK1	20	27	218	0.5449	0.5601	-0.0151
wt	amp	BLM	20	31	219	0.5721	0.5547	0.0174
wt	amp	BRIP1	20	63	191	0.5644	0.5602	0.0042
wt	amp	CDK4	20	43	216	0.5692	0.559	0.0102
wt	amp	CCND3	20	33	214	0.565	0.5563	0.0087
wt	amp	CD58	20	28	216	0.5884	0.5608	0.0276
wt	amp	CD276	20	29	223	0.5709	0.5537	0.0171
wt	amp	CARD11	20	95	150	0.5701	0.5538	0.0163
wt	amp	CDKN1A	20	32	216	0.5591	0.5566	0.0025
wt	amp	CDKN1B	20	38	211	0.582	0.5568	0.0253
wt	amp	CCND2	20	44	210	0.5811	0.5502	0.0309
wt	amp	CDK12	20	25	227	0.5676	0.5588	0.0089
wt	amp	CD79B	20	63	200	0.5626	0.5591	0.0036
wt	amp	CDC73	20	88	166	0.5576	0.5562	0.0014
wt	amp	CDK6	20	89	161	0.5563	0.5565	-0.0002
wt	amp	DDX41	20	48	203	0.5842	0.5536	0.0306
wt	amp	DNMT3B	20	83	167	0.5723	0.5524	0.0199
wt	amp	COP1	20	86	170	0.5605	0.557	0.0035
wt	amp	DDR2	20	89	163	0.5644	0.5569	0.0076
wt	amp	DCUN1D1	20	48	210	0.5733	0.5518	0.0215
wt	amp	DAXX	20	29	216	0.5664	0.5547	0.0117
wt	amp	E2F3	20	40	207	0.5636	0.5594	0.0043
wt	amp	EIF4A2	20	45	205	0.576	0.5584	0.0177
wt	amp	ELF3	20	86	169	0.5616	0.5557	0.0059
wt	amp	EPCAM	20	35	218	0.5472	0.5609	-0.0137
wt	amp	DUSP22	20	40	197	0.5594	0.5575	0.002
wt	amp	DUSP4	20	26	178	0.5626	0.5517	0.0109
wt	amp	DEK	20	40	204	0.5589	0.5551	0.0038
wt	amp	CUX1	20	88	142	0.5554	0.5547	0.0006
wt	amp	DIS3	20	26	195	0.5679	0.5584	0.0095
wt	amp	ERBB2	20	25	220	0.5676	0.5548	0.0128
wt	amp	DNMT3A	20	29	223	0.5482	0.5615	-0.0132
wt	amp	EED	20	28	217	0.5805	0.5553	0.0252
wt	amp	EGR1	20	42	207	0.5739	0.5565	0.0174
wt	amp	EZH1	20	26	228	0.564	0.5614	0.0027
wt	amp	ETV6	20	38	206	0.5764	0.5533	0.0232
wt	amp	ERBB3	20	28	217	0.5625	0.5569	0.0056
wt	amp	EGFL7	20	30	218	0.5691	0.5566	0.0125
wt	amp	EGFR	20	87	167	0.5611	0.5551	0.006
wt	amp	ETV4	20	31	228	0.5651	0.5591	0.006
wt	amp	EPHB1	20	39	209	0.5811	0.5543	0.0268
wt	amp	FANCL	20	33	226	0.548	0.5604	-0.0124
wt	amp	FGF19	20	34	226	0.5757	0.5564	0.0193
wt	amp	ETAA1	20	28	230	0.5484	0.56	-0.0116
wt	amp	ETV1	20	97	154	0.5614	0.5546	0.0068
wt	amp	ETV5	20	47	206	0.5789	0.5533	0.0256
wt	amp	ERCC5	20	32	183	0.5667	0.5589	0.0078
wt	amp	EZH2	20	88	152	0.5565	0.5513	0.0052
wt	amp	ESCO2	20	27	177	0.5688	0.5514	0.0174
wt	amp	FBXO11	20	34	217	0.5444	0.5603	-0.016
wt	amp	EXT1	20	83	167	0.5727	0.5492	0.0235
wt	amp	FGF3	20	34	224	0.5757	0.5553	0.0204
wt	amp	FGFR1	20	39	184	0.5634	0.5516	0.0118
wt	amp	FGF4	20	34	220	0.5757	0.556	0.0197
wt	amp	FH	20	81	175	0.5597	0.5559	0.0038
wt	amp	FLT4	20	46	191	0.5813	0.558	0.0233
wt	amp	FOXL2	20	43	215	0.5844	0.5528	0.0315
wt	amp	FGFR4	20	47	204	0.585	0.555	0.03
wt	amp	GNA13	20	64	191	0.5614	0.5544	0.0069
wt	amp	FURIN	20	31	214	0.5742	0.5583	0.0159
wt	amp	GNAS	20	96	145	0.5691	0.5539	0.0153
wt	amp	FES	20	30	217	0.5694	0.5604	0.0091
wt	amp	GAB2	20	30	219	0.5796	0.5546	0.025
wt	amp	GATA2	20	32	220	0.5794	0.5556	0.0238
wt	amp	GNAQ	20	28	213	0.5729	0.558	0.0149
wt	amp	GLI1	20	35	217	0.568	0.5598	0.0082
wt	amp	GTF2I	20	77	172	0.5546	0.5554	-0.0008
wt	amp	GNA12	20	96	159	0.564	0.555	0.009
wt	amp	GSK3B	20	30	224	0.5735	0.5584	0.015
wt	amp	H3-3A	20	80	178	0.57	0.5517	0.0184
wt	amp	H1-3	20	38	201	0.5694	0.5535	0.0159
wt	amp	H1-4	20	38	199	0.5694	0.5589	0.0106
wt	amp	H2AC17	20	30	217	0.5713	0.5553	0.0161
wt	amp	HLA-B	20	36	170	0.5731	0.5509	0.0221
wt	amp	H1-5	20	30	209	0.5713	0.5579	0.0134
wt	amp	HLA-A	20	31	162	0.5689	0.5555	0.0134
wt	amp	HDAC7	20	32	212	0.5711	0.5591	0.012
wt	amp	HGF	20	84	159	0.5558	0.5556	0.0002
wt	amp	HLA-C	20	33	158	0.5775	0.5535	0.0239
wt	amp	HMGA1	20	29	220	0.5626	0.5564	0.0062
wt	amp	HMGA2	20	40	222	0.5748	0.556	0.0188
wt	amp	HOXB13	20	50	206	0.565	0.5542	0.0108
wt	amp	ID1	20	86	174	0.5739	0.5525	0.0214
wt	amp	IKBKE	20	86	174	0.5614	0.5551	0.0063
wt	amp	IDH2	20	31	219	0.5704	0.5567	0.0137
wt	amp	IGF1R	20	34	207	0.5709	0.5567	0.0143
wt	amp	INPPL1	20	26	211	0.5777	0.5571	0.0206
wt	amp	IL7R	20	70	188	0.5737	0.5559	0.0177
wt	amp	INTS6	20	25	196	0.5625	0.5557	0.0068
wt	amp	IL3	20	37	223	0.5874	0.5582	0.0293
wt	amp	IRS2	20	35	157	0.5629	0.5505	0.0124
wt	amp	IKZF3	20	25	230	0.5676	0.558	0.0097
wt	amp	INHBA	20	90	169	0.5593	0.5567	0.0026
wt	amp	IRF4	20	41	195	0.5587	0.5621	-0.0035
wt	amp	KLF5	20	25	197	0.5668	0.5607	0.0061
wt	amp	JUN	20	27	228	0.5858	0.5538	0.032
wt	amp	JARID2	20	40	186	0.5589	0.556	0.0029
wt	amp	KDM5A	20	42	194	0.5785	0.5536	0.025
wt	amp	KAT7	20	56	205	0.5678	0.5549	0.0129
wt	amp	KLF4	20	32	212	0.578	0.5542	0.0238
wt	amp	LRP6	20	38	197	0.5765	0.5574	0.0191
wt	amp	KRAS	20	43	191	0.584	0.5535	0.0305
wt	amp	KMT2C	20	87	132	0.561	0.5525	0.0085
wt	amp	LRP5	20	31	213	0.5743	0.5572	0.0171
wt	amp	LYN	20	65	187	0.5712	0.5503	0.0209
wt	amp	LTB	20	28	216	0.5669	0.5563	0.0106
wt	amp	LGR5	20	31	215	0.567	0.5606	0.0064
wt	amp	MAFB	20	88	168	0.5689	0.556	0.013
wt	amp	MAP2K1	20	26	226	0.582	0.5572	0.0247
wt	amp	MDM4	20	87	174	0.5611	0.5544	0.0067	1.68057e-11	2.01668e-10
wt	amp	MAP3K13	20	48	200	0.5749	0.5573	0.0177
wt	amp	MCL1	20	92	170	0.5709	0.5542	0.0167
wt	amp	MEF2D	20	88	172	0.5647	0.5582	0.0065
wt	amp	MBD6	20	35	207	0.568	0.5578	0.0102
wt	amp	MEF2C	20	27	217	0.591	0.5572	0.0337
wt	amp	MECOM	20	50	190	0.5757	0.5555	0.0203
wt	amp	MDM2	20	52	210	0.571	0.5562	0.0148	1.01697e-19	1.22037e-18
wt	amp	MGAM	20	86	136	0.5569	0.5544	0.0025
wt	amp	MBD4	20	33	223	0.5802	0.5595	0.0207
wt	amp	MET	20	91	148	0.5561	0.5545	0.0017
wt	amp	MSH2	20	35	211	0.5472	0.5617	-0.0145
wt	amp	MSH6	20	35	212	0.5472	0.5599	-0.0127
wt	amp	MSI2	20	61	202	0.5656	0.5557	0.0099
wt	amp	MYC	20	100	156	0.5722	0.5504	0.0217
wt	amp	MYBL1	20	70	178	0.5686	0.5562	0.0124
wt	amp	NCOA3	20	96	158	0.5722	0.5511	0.0211
wt	amp	NBN	20	76	168	0.5717	0.5516	0.0201
wt	amp	MYCN	20	43	212	0.5537	0.5561	-0.0025
wt	amp	NOTCH2	20	39	192	0.5757	0.5588	0.0169
wt	amp	NKX3-1	20	26	182	0.5626	0.5552	0.0073
wt	amp	NCSTN	20	88	167	0.5651	0.5565	0.0086
wt	amp	NKX2-1	20	25	200	0.5566	0.5586	-0.002
wt	amp	NFE2	20	27	224	0.5671	0.5558	0.0113
wt	amp	NRAS	20	27	200	0.5812	0.5609	0.0203
wt	amp	NOTCH4	20	29	192	0.5671	0.5562	0.0109
wt	amp	NRG1	20	28	176	0.5616	0.5539	0.0077
wt	amp	NR4A3	20	27	217	0.5738	0.5551	0.0187
wt	amp	NTRK1	20	87	163	0.5647	0.554	0.0108
wt	amp	NOTCH1	20	29	189	0.5721	0.5524	0.0196
wt	amp	NSD1	20	47	190	0.585	0.5571	0.0279
wt	amp	NTRK3	20	31	212	0.5691	0.5598	0.0093
wt	amp	PAK5	20	57	177	0.5686	0.5527	0.0159
wt	amp	NUF2	20	89	168	0.5654	0.552	0.0135
wt	amp	PAK1	20	27	222	0.5834	0.5563	0.0272
wt	amp	PHF19	20	30	204	0.5748	0.5511	0.0237
wt	amp	NUP214	20	26	202	0.5663	0.5565	0.0099
wt	amp	PARP1	20	77	175	0.566	0.5518	0.0142
wt	amp	PIK3CB	20	43	205	0.5844	0.5548	0.0296
wt	amp	PDGFRB	20	47	203	0.59	0.5556	0.0343
wt	amp	PIK3CA	20	47	181	0.5793	0.5536	0.0257
wt	amp	PGR	20	29	195	0.5817	0.5571	0.0245
wt	amp	PLCG1	20	89	153	0.5705	0.5527	0.0178
wt	amp	PIK3CG	20	91	152	0.5525	0.559	-0.0066
wt	amp	PPM1D	20	61	196	0.5632	0.5578	0.0055
wt	amp	POT1	20	88	151	0.5548	0.5567	-0.0019
wt	amp	PPP2R2A	20	28	180	0.5527	0.5552	-0.0025
wt	amp	PMS2	20	97	162	0.5633	0.5556	0.0077
wt	amp	PPP6C	20	27	219	0.5739	0.5576	0.0163
wt	amp	PPP2R1A	20	25	223	0.5386	0.5649	-0.0263
wt	amp	RAD50	20	38	213	0.5863	0.5587	0.0276
wt	amp	PRKCI	20	50	200	0.5757	0.5534	0.0223
wt	amp	PTPN1	20	98	164	0.5703	0.5507	0.0196
wt	amp	REL	20	31	226	0.5497	0.5607	-0.011
wt	amp	PTPRT	20	93	143	0.5698	0.553	0.0168
wt	amp	RECQL	20	43	211	0.582	0.5589	0.0231
wt	amp	RAD21	20	83	172	0.572	0.5536	0.0184
wt	amp	RNF43	20	63	185	0.5635	0.5562	0.0073
wt	amp	RAC1	20	98	160	0.5642	0.5581	0.0061
wt	amp	RAD51C	20	64	196	0.5631	0.5566	0.0065
wt	amp	RHEB	20	88	160	0.5583	0.5515	0.0068
wt	amp	RASA1	20	26	218	0.597	0.5561	0.0409
wt	amp	RPS6KB2	20	31	227	0.5774	0.5593	0.0181
wt	amp	RICTOR	20	67	184	0.5774	0.5533	0.0241
wt	amp	SAMHD1	20	83	175	0.5705	0.5577	0.0128
wt	amp	SMYD3	20	81	168	0.5597	0.5519	0.0078
wt	amp	RIT1	20	89	172	0.5654	0.5564	0.009
wt	amp	SDHA	20	73	179	0.5709	0.5574	0.0135
wt	amp	RTEL1	20	93	157	0.5731	0.5525	0.0206
wt	amp	RPTOR	20	56	186	0.5569	0.5602	-0.0033
wt	amp	RUNX1T1	20	77	166	0.572	0.5543	0.0177
wt	amp	SDHC	20	90	171	0.5647	0.5503	0.0144
wt	amp	SF3B1	20	26	225	0.5542	0.56	-0.0058
wt	amp	SET	20	29	217	0.574	0.5585	0.0154
wt	amp	SESN3	20	25	210	0.5817	0.5537	0.028
wt	amp	SETDB1	20	91	160	0.5691	0.5508	0.0183
wt	amp	SFRP1	20	42	187	0.5643	0.5511	0.0132
wt	amp	TENT5C	20	32	207	0.5841	0.5565	0.0275
wt	amp	SOCS3	20	57	201	0.564	0.5568	0.0072
wt	amp	SMAD3	20	28	225	0.5804	0.5591	0.0213
wt	amp	SMARCE1	20	25	234	0.5676	0.558	0.0096
wt	amp	SMO	20	87	141	0.5575	0.5555	0.002
wt	amp	SOX2	20	45	210	0.5722	0.5514	0.0208
wt	amp	SOX9	20	61	188	0.5612	0.5575	0.0037
wt	amp	SOS1	20	31	215	0.5384	0.5615	-0.0231
wt	amp	SPRTN	20	81	176	0.5646	0.5555	0.0091
wt	amp	SOX17	20	66	183	0.57	0.5489	0.0212
wt	amp	SPOP	20	56	205	0.5676	0.5584	0.0092
wt	amp	STK19	20	29	211	0.5674	0.5553	0.0122
wt	amp	SQSTM1	20	48	207	0.5857	0.5536	0.0321
wt	amp	STAG1	20	41	214	0.5849	0.554	0.031
wt	amp	SRC	20	85	171	0.5707	0.557	0.0137
wt	amp	STAT5A	20	25	229	0.5643	0.5594	0.0049
wt	amp	STAT3	20	25	224	0.5643	0.5567	0.0076
wt	amp	TBL1XR1	20	46	210	0.5765	0.5532	0.0233
wt	amp	STAT6	20	34	213	0.562	0.5613	0.0007
wt	amp	TGFBR1	20	26	217	0.5743	0.5574	0.0169
wt	amp	TET3	20	29	208	0.5474	0.5573	-0.0099
wt	amp	TMEM127	20	28	230	0.5592	0.5595	-0.0003
wt	amp	TOP1	20	89	164	0.5705	0.5538	0.0167
wt	amp	TERT	20	78	155	0.5714	0.5518	0.0196
wt	amp	TRIM27	20	29	217	0.5733	0.557	0.0163
wt	amp	TLX3	20	49	200	0.5859	0.5515	0.0344
wt	amp	TRAF5	20	80	176	0.565	0.5532	0.0118
wt	amp	TSC1	20	25	218	0.5691	0.5527	0.0164
wt	amp	TRIP13	20	73	186	0.5672	0.5571	0.0101
wt	amp	TP63	20	44	202	0.5784	0.5521	0.0263
wt	amp	UBR5	20	77	156	0.5762	0.5481	0.0282
wt	amp	YAP1	20	30	202	0.5795	0.5526	0.027
wt	amp	VAV2	20	25	213	0.5691	0.5574	0.0117
wt	amp	VEGFA	20	31	215	0.5603	0.5558	0.0045
wt	amp	WIF1	20	33	227	0.5726	0.5615	0.0112
wt	amp	WWTR1	20	47	211	0.5863	0.5554	0.031
wt	amp	XRCC2	20	88	157	0.5593	0.5503	0.009
wt	amp	WWP1	20	74	172	0.5723	0.5559	0.0164
wt	amp	XPO1	20	30	223	0.5508	0.5632	-0.0124
wt	amp	ZFP36L2	20	35	220	0.5455	0.56	-0.0145
wt	amp	ZBTB20	20	30	209	0.5736	0.5568	0.0168
wt	amp	YY1	20	25	198	0.5474	0.5579	-0.0104
wt	amp	ZNF750	20	61	197	0.5605	0.5553	0.0052
Statistics for genes between BTG2 and MDM4 on chromosome 1q
wt	amp	FMOD	20	87	175	0.562142	0.555185	0.00695689
wt	amp	PRELP	20	87	174	0.562142	0.553828	0.00831419
wt	amp	OPTC	20	87	172	0.562142	0.556754	0.00538828
wt	amp	ATP2B4	20	87	167	0.562456	0.555196	0.0072604
wt	amp	LAX1	20	87	171	0.562142	0.556343	0.00579899
wt	amp	ZC3H11A	20	87	172	0.56085	0.555815	0.00503489
wt	amp	SNRPE	20	86	177	0.56251	0.554463	0.00804701
wt	amp	SOX13	20	87	169	0.562862	0.554035	0.00882672
wt	amp	ETNK2	20	87	170	0.562862	0.555681	0.00718108
wt	amp	REN	20	87	173	0.562862	0.555217	0.00764454
wt	amp	KISS1	20	87	176	0.562862	0.555088	0.00777352
wt	amp	GOLT1A	20	87	173	0.562862	0.555033	0.00782915
wt	amp	PLEKHA6	20	86	158	0.563831	0.554898	0.00893338
wt	amp	PPP1R15B	20	87	171	0.562862	0.554373	0.00848837
wt	amp	PIK3C2B	20	87	158	0.562862	0.553185	0.00967703
lof	amp	FMOD	20	81	182	0.565501	0.574103	-0.00860184
lof	amp	PRELP	20	81	183	0.565501	0.575619	-0.0101175
lof	amp	OPTC	20	81	182	0.565501	0.573476	-0.00797504
lof	amp	ATP2B4	20	80	180	0.566075	0.576318	-0.0102429
lof	amp	LAX1	20	80	184	0.565497	0.574798	-0.00930127
lof	amp	ZC3H11A	20	80	182	0.565497	0.572936	-0.00743947
lof	amp	SNRPE	20	80	189	0.565497	0.576284	-0.0107876
lof	amp	SOX13	20	80	180	0.566483	0.578089	-0.0116059
lof	amp	ETNK2	20	80	186	0.566483	0.57275	-0.00626638
lof	amp	REN	20	79	186	0.564751	0.574537	-0.00978595
lof	amp	KISS1	20	79	189	0.564751	0.575038	-0.0102869
lof	amp	GOLT1A	20	79	185	0.564751	0.574026	-0.00927473
lof	amp	PLEKHA6	20	78	174	0.566121	0.571393	-0.00527138
lof	amp	PPP1R15B	20	79	178	0.564751	0.574682	-0.00993071
lof	amp	PIK3C2B	20	79	172	0.564751	0.573269	-0.00851765

## Sheet: Supp table 4
Supplementary Table 4 | Statistics for DepMap proximity bias gene ontology biological process enrichment for the highest positive and highest negative proximity bias effect size when comparing mutant to wild-type cell lines, stratified against TP53 wild-type or mutant background.
	Enrichment FDR	Number of genes	Pathway Genes	Fold Enrichment	Pathway	URL	Genes
TP53 WT gene LOF shows increased proximity bias	4.85e-09	11	407	18.12	Peptidyl-tyrosine phosphorylation	http://amigo.geneontology.org/amigo/term/GO:0018108	EPHA3 FGFR3 FGFR1 SFRP1 FBXW7 FLT3 KDR PDGFRA SFRP2 KIT PTPN2
	4.85e-09	11	410	17.99	Peptidyl-tyrosine modification	http://amigo.geneontology.org/amigo/term/GO:0018212	EPHA3 FGFR3 FGFR1 SFRP1 FBXW7 FLT3 KDR PDGFRA SFRP2 KIT PTPN2
	2.05e-10	14	646	14.53	Reg. of MAPK cascade	http://amigo.geneontology.org/amigo/term/GO:0043408	FGFR3 FGFR1 SFRP1 FBXW7 DUSP4 FLT3 KDR PDGFRA SMAD4 SFRP2 KIT CTNNB1 ROBO1 PTPN2
	7.66e-08	11	592	12.46	Pos. reg. of transferase activity	http://amigo.geneontology.org/amigo/term/GO:0051347	EPHA3 RHOA FGFR3 FGFR1 FBXW7 FLT3 KDR PDGFRA KIT CTNNB1 ROBO1
	1.28e-09	14	762	12.32	Transmembrane receptor protein tyrosine kinase signaling pathway	http://amigo.geneontology.org/amigo/term/GO:0007169	EPHA3 RHOA FGFR3 FGFR1 GAB1 FBXW7 FLT3 KDR PDGFRA ATP6V1B2 KIT CTNNB1 ROBO1 PTPN2
	5.51e-09	13	722	12.07	Cellular response to growth factor stimulus	http://amigo.geneontology.org/amigo/term/GO:0071363	RHOA FGFR3 FGFR1 SFRP1 GAB1 FLT3 KDR PDGFRA SMAD4 SFRP2 CTNNB1 ROBO1 SMAD2
	6.48e-09	13	750	11.62	Response to growth factor	http://amigo.geneontology.org/amigo/term/GO:0070848	RHOA FGFR3 FGFR1 SFRP1 GAB1 FLT3 KDR PDGFRA SMAD4 SFRP2 CTNNB1 ROBO1 SMAD2
	6.94e-12	18	1122	10.76	Enzyme linked receptor protein signaling pathway	http://amigo.geneontology.org/amigo/term/GO:0007167	EPHA3 RHOA FGFR3 FGFR1 SFRP1 GAB1 FBXW7 FLT3 KDR PDGFRA SMAD4 SFRP2 ATP6V1B2 KIT CTNNB1 ROBO1 PTPN2 SMAD2
	1.5e-08	13	824	10.58	Reg. of kinase activity	http://amigo.geneontology.org/amigo/term/GO:0043549	EPHA3 RHOA FGFR3 FGFR1 SFRP1 FBXW7 FLT3 KDR PDGFRA SFRP2 KIT ROBO1 PTPN2
	6.48e-09	14	944	9.94	MAPK cascade	http://amigo.geneontology.org/amigo/term/GO:0000165	FGFR3 FGFR1 SFRP1 FBXW7 DUSP4 FLT3 KDR PDGFRA SMAD4 SFRP2 KIT CTNNB1 ROBO1 PTPN2
	6.48e-09	14	948	9.9	Reg. of transferase activity	http://amigo.geneontology.org/amigo/term/GO:0051338	EPHA3 RHOA FGFR3 FGFR1 SFRP1 FBXW7 FLT3 KDR PDGFRA SFRP2 KIT CTNNB1 ROBO1 PTPN2
	1.5e-08	14	1031	9.1	Hemopoiesis	http://amigo.geneontology.org/amigo/term/GO:0030097	RHOA REST SFRP1 FBXW7 FLT3 KDR PDGFRA SFRP2 KIT CTNNB1 TET2 ESCO2 PTPN2 MITF
	6.1e-09	15	1129	8.91	Immune system development	http://amigo.geneontology.org/amigo/term/GO:0002520	RHOA MLH1 REST SFRP1 FBXW7 FLT3 KDR PDGFRA SFRP2 KIT CTNNB1 TET2 ESCO2 PTPN2 MITF
	2.18e-08	14	1069	8.78	Hematopoietic or lymphoid organ development	http://amigo.geneontology.org/amigo/term/GO:0048534	RHOA REST SFRP1 FBXW7 FLT3 KDR PDGFRA SFRP2 KIT CTNNB1 TET2 ESCO2 PTPN2 MITF
	1.5e-08	16	1505	7.13	Cellular response to endogenous stimulus	http://amigo.geneontology.org/amigo/term/GO:0071495	RHOA FGFR3 FGFR1 REST SFRP1 GAB1 FLT3 PDGFRA SMAD4 SFRP2 ATP6V1B2 EIF4E KIT CTNNB1 PTPN2 SMAD2
	4.85e-09	18	1817	6.64	Reg. of cell population proliferation	http://amigo.geneontology.org/amigo/term/GO:0042127	RHOA FGFR3 FGFR1 PDS5B REST SFRP1 FBXW7 FLT3 KDR PDGFRA SMAD4 SFRP2 KIT CTNNB1 ROBO1 PTPN2 SMAD2 MITF
	1.35e-08	17	1738	6.56	Reg. of cell differentiation	http://amigo.geneontology.org/amigo/term/GO:0045595	EPHA3 RHOA FGFR1 REST SFRP1 FBXW7 KDR PDGFRA SMAD4 SFRP2 EIF4E KIT CTNNB1 ROBO1 PTPN2 SMAD2 MITF
	4.64e-08	16	1644	6.53	Pos. reg. of signal transduction	http://amigo.geneontology.org/amigo/term/GO:0009967	RHOA FGFR3 FGFR1 SFRP1 GAB1 FBXW7 FLT3 KDR PDGFRA SMAD4 SFRP2 KIT CTNNB1 ROBO1 PTPN2 SMAD2
	1.23e-07	16	1769	6.06	Response to endogenous stimulus	http://amigo.geneontology.org/amigo/term/GO:0009719	RHOA FGFR3 FGFR1 REST SFRP1 GAB1 FLT3 PDGFRA SMAD4 SFRP2 ATP6V1B2 EIF4E KIT CTNNB1 PTPN2 SMAD2
	3.75e-08	17	1896	6.01	Reg. of intracellular signal transduction	http://amigo.geneontology.org/amigo/term/GO:1902531	RHOA FGFR3 FGFR1 SFRP1 GAB1 FBXW7 DUSP4 FLT3 KDR PDGFRA SMAD4 SFRP2 KIT ATRIP CTNNB1 ROBO1 PTPN2
TP53 WT gene AMP shows increased proximity bias	2.4e-12	19	592	11.26	Pos. reg. of transferase activity	http://amigo.geneontology.org/amigo/term/GO:0051347	FLT4 DCUN1D1 MEF2C ABL1 NBN CDKN1B RAD50 PDGFRB CCND2 PIK3CA KRAS KLF4 MYC PAK1 EPHB1 FGFR4 RICTOR MAP2K1 LYN
	1.49e-11	20	824	8.51	Reg. of kinase activity	http://amigo.geneontology.org/amigo/term/GO:0043549	WWTR1 FLT4 PIK3CB MEF2C ABL1 NBN CDKN1B RAD50 PDGFRB CCND2 PIK3CA KRAS APC KLF4 PAK1 EPHB1 FGFR4 RICTOR MAP2K1 LYN
	4.26e-14	25	1042	8.41	Pos. reg. of cell population proliferation	http://amigo.geneontology.org/amigo/term/GO:0008284	WWTR1 GAB2 FLT4 TP63 MEF2C ABL1 CDKN1B PDGFRB BCL6 CCND2 ID1 KRAS MYC YAP1 PAK1 FGFR4 PRKCI RICTOR IL3 JUN GATA2 FGF3 NRAS ETV5 LYN
	7.21e-12	21	886	8.31	Tube morphogenesis	http://amigo.geneontology.org/amigo/term/GO:0035239	FLT4 PIK3CB TP63 MEF2C PGR ABL1 PDGFRB PIK3CA ID1 KRAS KLF4 MYC YAP1 RASA1 PAK1 EPHB1 SOX17 SMAD3 JUN GATA2 EXT1
	3.79e-12	22	948	8.14	Reg. of transferase activity	http://amigo.geneontology.org/amigo/term/GO:0051338	WWTR1 FLT4 DCUN1D1 PIK3CB MEF2C ABL1 NBN CDKN1B RAD50 PDGFRB CCND2 PIK3CA KRAS APC KLF4 MYC PAK1 EPHB1 FGFR4 RICTOR MAP2K1 LYN
	3.02e-11	20	862	8.14	Pos. reg. of phosphorylation	http://amigo.geneontology.org/amigo/term/GO:0042327	FLT4 MEF2C ABL1 NBN CDKN1B RAD50 PDGFRB CCND2 PIK3CA KRAS MYC PAK1 EPHB1 FGFR4 SQSTM1 RICTOR IL3 MAP2K1 FGF3 LYN
	1.49e-11	21	942	7.82	Pos. reg. of phosphorus metabolic proc.	http://amigo.geneontology.org/amigo/term/GO:0010562	FLT4 MEF2C ABL1 NBN CDKN1B RAD50 PDGFRB CCND2 PIK3CA KRAS MYC PAK1 EPHB1 FGFR4 SQSTM1 RICTOR IL3 SMAD3 MAP2K1 FGF3 LYN
	4.27e-12	23	1094	7.37	Tube development	http://amigo.geneontology.org/amigo/term/GO:0035295	WWTR1 FLT4 PIK3CB TP63 MEF2C PGR ABL1 PDGFRB PIK3CA ID1 KRAS KLF4 MYC YAP1 RASA1 PAK1 EPHB1 SOX17 SMAD3 MAP2K1 JUN GATA2 EXT1
	3.1e-17	34	1817	6.56	Reg. of cell population proliferation	http://amigo.geneontology.org/amigo/term/GO:0042127	WWTR1 GAB2 FLT4 TP63 MEF2C PGR ABL1 CDKN1B PDGFRB BCL6 CCND2 ID1 KRAS APC KLF4 MYC YAP1 PAK1 EPHB1 FGFR4 PRKCI RICTOR IL3 SOX17 INPPL1 SMAD3 MAP2K1 JUN GATA2 SOX2 FGF3 NRAS ETV5 LYN
	4.27e-12	25	1355	6.47	Reg. of phosphorylation	http://amigo.geneontology.org/amigo/term/GO:0042325	WWTR1 FLT4 PIK3CB MEF2C ABL1 NBN CDKN1B RAD50 PDGFRB CCND2 PIK3CA KRAS APC KLF4 MYC PAK1 EPHB1 FGFR4 SQSTM1 RICTOR IL3 NSD1 MAP2K1 FGF3 LYN
	2.7e-12	27	1563	6.06	Pos. reg. of protein metabolic proc.	http://amigo.geneontology.org/amigo/term/GO:0051247	FLT4 DCUN1D1 MEF2C ABL1 NBN CDKN1B RAD50 PDGFRB BCL6 CCND2 PHF19 PIK3CA KRAS APC KLF4 MYC PAK1 FGFR4 SQSTM1 RICTOR IL3 SOX17 SMAD3 MAP2K1 FOXL2 FGF3 LYN
	4.76e-11	24	1409	5.97	Pos. reg. of catalytic activity	http://amigo.geneontology.org/amigo/term/GO:0043085	FLT4 DCUN1D1 PIK3CB MEF2C ABL1 NBN CDKN1B RAD50 PDGFRB CCND2 PIK3CA KRAS KLF4 MYC RASA1 PAK1 EPHB1 FGFR4 RICTOR SMAD3 MAP2K1 JUN FOXL2 LYN
	1.49e-11	25	1469	5.97	Pos. reg. of cellular protein metabolic proc.	http://amigo.geneontology.org/amigo/term/GO:0032270	FLT4 DCUN1D1 MEF2C ABL1 NBN CDKN1B RAD50 PDGFRB BCL6 CCND2 PHF19 PIK3CA KRAS KLF4 MYC PAK1 FGFR4 SQSTM1 RICTOR IL3 SMAD3 MAP2K1 FOXL2 FGF3 LYN
	3.79e-12	27	1607	5.89	Neg. reg. of nucleobase-containing compound metabolic proc.	http://amigo.geneontology.org/amigo/term/GO:0045934	WWTR1 TP63 EED MEF2C MECOM NBN UBR5 CDKN1B RAD50 BCL6 PHF19 ID1 KLF4 MYC YAP1 ETV6 SQSTM1 NSD1 SMAD3 TBL1XR1 JUN GATA2 SOX2 TENT5C FOXL2 ETV5 RTEL1
	4.27e-12	27	1644	5.76	Reg. of protein modification proc.	http://amigo.geneontology.org/amigo/term/GO:0031399	WWTR1 FLT4 DCUN1D1 PIK3CB KDM5A MEF2C ABL1 NBN UBR5 CDKN1B RAD50 PDGFRB BCL6 CCND2 PHF19 PIK3CA KRAS APC PAK1 SQSTM1 RICTOR IL3 NSD1 MAP2K1 GATA2 FGF3 LYN
	1.39e-11	26	1595	5.72	Reg. of phosphate metabolic proc.	http://amigo.geneontology.org/amigo/term/GO:0019220	WWTR1 FLT4 PIK3CB MEF2C ABL1 NBN CDKN1B RAD50 PDGFRB CCND2 PIK3CA KRAS APC KLF4 MYC PAK1 EPHB1 FGFR4 SQSTM1 RICTOR IL3 NSD1 SMAD3 MAP2K1 FGF3 LYN
	9.23e-11	26	1769	5.15	Response to endogenous stimulus	http://amigo.geneontology.org/amigo/term/GO:0009719	TP63 MEF2C PGR ABL1 UBR5 CDKN1B PDGFRB PIK3CA NCOA3 ID1 KRAS APC KLF4 MYC YAP1 SESN3 PAK1 FGFR4 ATP1A1 PRKCI INPPL1 SMAD3 JUN EXT1 FGF3 LYN
	6.12e-11	27	1896	4.99	Reg. of intracellular signal transduction	http://amigo.geneontology.org/amigo/term/GO:1902531	GAB2 FLT4 PIK3CB TP63 MEF2C MECOM ABL1 NBN RAD50 PDGFRB BCL6 PIK3CA KRAS KLF4 MYC RASA1 SESN3 PAK1 EPHB1 FGFR4 SQSTM1 RICTOR MAP2K1 ATR SOX2 FGF3 LYN
TP53 LOF gene LOF shows increased proximity bias	2.83e-05	3	9	271.38	Interleukin-9-mediated signaling pathway	http://amigo.geneontology.org/amigo/term/GO:0038113	STAT5A STAT3 STAT5B
	2.83e-05	3	9	271.38	Cellular response to interleukin-9	http://amigo.geneontology.org/amigo/term/GO:0071355	STAT5A STAT3 STAT5B
	2.83e-05	3	10	244.24	Response to interleukin-9	http://amigo.geneontology.org/amigo/term/GO:0071104	STAT5A STAT3 STAT5B
	3.58e-06	4	14	232.61	Growth hormone receptor signaling pathway via JAK-STAT	http://amigo.geneontology.org/amigo/term/GO:0060397	JAK2 STAT5A STAT3 STAT5B
	2.17e-05	4	28	116.31	Cellular response to growth hormone stimulus	http://amigo.geneontology.org/amigo/term/GO:0071378	JAK2 STAT5A STAT3 STAT5B
	2.17e-05	4	30	108.55	Interleukin-7-mediated signaling pathway	http://amigo.geneontology.org/amigo/term/GO:0038111	STAT5A STAT3 STAT5B SOCS1
	2.83e-05	4	41	79.43	Response to growth hormone	http://amigo.geneontology.org/amigo/term/GO:0060416	JAK2 STAT5A STAT3 STAT5B
	2.83e-05	4	43	75.73	Response to interleukin-7	http://amigo.geneontology.org/amigo/term/GO:0098760	STAT5A STAT3 STAT5B SOCS1
	2.83e-05	4	43	75.73	Cellular response to interleukin-7	http://amigo.geneontology.org/amigo/term/GO:0098761	STAT5A STAT3 STAT5B SOCS1
	2.17e-05	6	172	28.4	Receptor signaling pathway via JAK-STAT	http://amigo.geneontology.org/amigo/term/GO:0007259	JAK2 STAT5A STAT3 MST1 STAT5B SOCS1
	2.83e-05	10	1005	8.1	Cellular response to DNA damage stimulus	http://amigo.geneontology.org/amigo/term/GO:0006974	BRCA1 NTHL1 PALB2 FUS MAPK3 CDKN2A SMG1 ERCC4 POLE SLX4
	3.09e-05	10	1056	7.71	DNA metabolic proc.	http://amigo.geneontology.org/amigo/term/GO:0006259	BRCA1 NTHL1 PALB2 FUS MAPK3 CDKN2A SMG1 ERCC4 POLE SLX4
	2.83e-05	11	1336	6.7	Pos. reg. of gene expression	http://amigo.geneontology.org/amigo/term/GO:0010628	CREBBP BRCA1 FUS JAK2 MAPK3 CD274 CDKN2A STAT3 MST1 STAT5B TENT5C
	2.83e-05	12	1607	6.08	Neg. reg. of nucleobase-containing compound metabolic proc.	http://amigo.geneontology.org/amigo/term/GO:0045934	CREBBP BRCA1 SMARCE1 FUS EZH1 AJUBA CDKN2A STAT3 ERCC4 CIITA TENT5C SLX4
	3.09e-05	12	1716	5.69	Pos. reg. of transcription, DNA-templated	http://amigo.geneontology.org/amigo/term/GO:0045893	CREBBP BRCA1 SMARCE1 FUS MAPK3 EZH1 CDKN2A RBM15 CDK12 STAT3 STAT5B CIITA
	3.09e-05	12	1716	5.69	Pos. reg. of nucleic acid-templated transcription	http://amigo.geneontology.org/amigo/term/GO:1903508	CREBBP BRCA1 SMARCE1 FUS MAPK3 EZH1 CDKN2A RBM15 CDK12 STAT3 STAT5B CIITA
	3.09e-05	12	1717	5.69	Pos. reg. of RNA biosynthetic proc.	http://amigo.geneontology.org/amigo/term/GO:1902680	CREBBP BRCA1 SMARCE1 FUS MAPK3 EZH1 CDKN2A RBM15 CDK12 STAT3 STAT5B CIITA
	2.83e-05	13	1970	5.37	Pos. reg. of macromolecule biosynthetic proc.	http://amigo.geneontology.org/amigo/term/GO:0010557	CREBBP BRCA1 SMARCE1 FUS JAK2 MAPK3 EZH1 CDKN2A RBM15 CDK12 STAT3 STAT5B CIITA
TP53 LOF gene GOF shows increased proximity bias	2.77e-09	18	862	7.44	Pos. reg. of phosphorylation	http://amigo.geneontology.org/amigo/term/GO:0042327	FGF4 FGFR1 MEF2C HIF1A CDKN1B RAD50 CCND2 PIK3CA RAF1 KRAS IL6ST APLNR BCL10 FGFR4 FGF19 RET CHEK2 FGF3
	3.63e-10	20	978	7.28	Neg. reg. of apoptotic proc.	http://amigo.geneontology.org/amigo/term/GO:0043066	BRCA1 FGF4 MEF2C HIF1A GATA3 HTATIP2 CDKN1B CCND2 PIK3CA RAF1 KRAS VHL IL6ST BCL10 PIK3R1 RASA1 TERT STAT5B WT1 MITF
	4.65e-10	20	1001	7.12	Neg. reg. of programmed cell death	http://amigo.geneontology.org/amigo/term/GO:0043069	BRCA1 FGF4 MEF2C HIF1A GATA3 HTATIP2 CDKN1B CCND2 PIK3CA RAF1 KRAS VHL IL6ST BCL10 PIK3R1 RASA1 TERT STAT5B WT1 MITF
	3.39e-09	19	1010	6.7	Reg. of cell motility	http://amigo.geneontology.org/amigo/term/GO:2000145	FGF4 FGFR1 MEF2C HIF1A GATA3 GLI1 CD274 STAT5A RAF1 PPARG RRAS2 APC NKX2-1 PIK3R1 FGF19 TERT RET FGF3 MITF
	3.68e-09	19	1018	6.65	Pos. reg. of protein modification proc.	http://amigo.geneontology.org/amigo/term/GO:0031401	BRCA1 FGF4 FGFR1 MEF2C GATA3 CDKN1B RAD50 CCND2 PIK3CA RAF1 KRAS IL6ST APLNR BCL10 FGF19 RET CHEK2 FGF3 CTR9
	1.93e-09	20	1092	6.52	Reg. of cellular component movement	http://amigo.geneontology.org/amigo/term/GO:0051270	FGF4 FGFR1 MEF2C HIF1A GATA3 GLI1 CDKN1B CD274 STAT5A RAF1 PPARG RRAS2 APC NKX2-1 PIK3R1 FGF19 TERT RET FGF3 MITF
	1.54e-12	28	1639	6.08	Reg. of apoptotic proc.	http://amigo.geneontology.org/amigo/term/GO:0042981	BRCA1 FGF4 FGFR1 MEF2C CYLD HIF1A GATA3 HTATIP2 CDKN1B CCND2 CD274 PIK3CA RAF1 PPARG KRAS VHL IL6ST APC BCL10 SHQ1 PIK3R1 RASA1 TERT RET STAT5B CHEK2 WT1 MITF
	2.47e-10	23	1355	6.05	Reg. of phosphorylation	http://amigo.geneontology.org/amigo/term/GO:0042325	FGF4 FGFR1 MEF2C HIF1A NUP98 CDKN1B RAD50 CCND2 PIK3CA RAF1 KRAS IL6ST APLNR APC BCL10 PIK3R1 GNAQ FGFR4 FGF19 NSD1 RET CHEK2 FGF3
	1.54e-12	28	1684	5.92	Reg. of programmed cell death	http://amigo.geneontology.org/amigo/term/GO:0043067	BRCA1 FGF4 FGFR1 MEF2C CYLD HIF1A GATA3 HTATIP2 CDKN1B CCND2 CD274 PIK3CA RAF1 PPARG KRAS VHL IL6ST APC BCL10 SHQ1 PIK3R1 RASA1 TERT RET STAT5B CHEK2 WT1 MITF
	7.12e-12	28	1817	5.49	Reg. of cell population proliferation	http://amigo.geneontology.org/amigo/term/GO:0042127	FGF4 FGFR1 MEF2C HIF1A GATA3 GLI1 CDKN1B CCND2 CD274 STAT5A MYOD1 RAF1 PPARG KRAS VHL IL6ST APLNR APC FGFR4 FGF19 TERT LMO1 STAT5B WT1 FGF3 MITF FANCA PDCD1LG2
	8.21e-11	26	1716	5.4	Pos. reg. of transcription, DNA-templated	http://amigo.geneontology.org/amigo/term/GO:0045893	BRCA1 SMARCE1 FGF4 MEF2C HIF1A GATA3 HTATIP2 NUP98 GLI1 NCOA3 MYOD1 RAF1 PPARG VHL NKX2-1 ZFHX3 BCL10 PIK3R1 TERT NSD1 RET LMO1 STAT5B CHEK2 WT1 MITF
	8.21e-11	26	1716	5.4	Pos. reg. of nucleic acid-templated transcription	http://amigo.geneontology.org/amigo/term/GO:1903508	BRCA1 SMARCE1 FGF4 MEF2C HIF1A GATA3 HTATIP2 NUP98 GLI1 NCOA3 MYOD1 RAF1 PPARG VHL NKX2-1 ZFHX3 BCL10 PIK3R1 TERT NSD1 RET LMO1 STAT5B CHEK2 WT1 MITF
	8.21e-11	26	1717	5.39	Pos. reg. of RNA biosynthetic proc.	http://amigo.geneontology.org/amigo/term/GO:1902680	BRCA1 SMARCE1 FGF4 MEF2C HIF1A GATA3 HTATIP2 NUP98 GLI1 NCOA3 MYOD1 RAF1 PPARG VHL NKX2-1 ZFHX3 BCL10 PIK3R1 TERT NSD1 RET LMO1 STAT5B CHEK2 WT1 MITF
	3.39e-09	23	1595	5.14	Reg. of phosphate metabolic proc.	http://amigo.geneontology.org/amigo/term/GO:0019220	FGF4 FGFR1 MEF2C HIF1A NUP98 CDKN1B RAD50 CCND2 PIK3CA RAF1 KRAS IL6ST APLNR APC BCL10 PIK3R1 GNAQ FGFR4 FGF19 NSD1 RET CHEK2 FGF3
	4.83e-10	25	1738	5.12	Reg. of cell differentiation	http://amigo.geneontology.org/amigo/term/GO:0045595	FGFR1 MEF2C HIF1A GATA3 GLI1 CDKN1B NCOA3 MYOD1 RAF1 PPARG KRAS VHL IL6ST APC NKX2-1 ZFHX3 FANCD2 PIK3R1 TERT RET LMO1 STAT5B MITF FANCA CTR9
TP53 WT gene LOF shows reduced proximity bias	0.0184	1	5	1519.73	Reg. of histone H3-K9 dimethylation	http://amigo.geneontology.org/amigo/term/GO:1900109	SMARCB1
	0.0184	1	7	1085.52	Transmembrane receptor protein tyrosine phosphatase signaling pathway	http://amigo.geneontology.org/amigo/term/GO:0007185	PTPRD
	0.0184	1	8	949.83	Histone H3-K9 dimethylation	http://amigo.geneontology.org/amigo/term/GO:0036123	SMARCB1
	0.0184	1	8	949.83	Pos. reg. of histone H4 acetylation	http://amigo.geneontology.org/amigo/term/GO:0090240	SMARCB1
	0.0184	1	10	759.87	Trans-synaptic signaling by trans-synaptic complex	http://amigo.geneontology.org/amigo/term/GO:0099545	PTPRD
	0.0184	1	11	690.79	RNA polymerase I preinitiation complex assembly	http://amigo.geneontology.org/amigo/term/GO:0001188	SMARCB1
	0.0184	1	12	633.22	DNA integration	http://amigo.geneontology.org/amigo/term/GO:0015074	SMARCB1
	0.0184	1	13	584.51	Hexose mediated signaling	http://amigo.geneontology.org/amigo/term/GO:0009757	SMARCB1
	0.0184	1	13	584.51	Sugar mediated signaling pathway	http://amigo.geneontology.org/amigo/term/GO:0010182	SMARCB1
	0.0184	1	13	584.51	Neg. reg. of histone H3-K9 methylation	http://amigo.geneontology.org/amigo/term/GO:0051573	SMARCB1
	0.0184	1	13	584.51	Presynaptic membrane assembly	http://amigo.geneontology.org/amigo/term/GO:0097105	PTPRD
	0.0184	1	14	542.76	Histone H3-K9 acetylation	http://amigo.geneontology.org/amigo/term/GO:0043970	SMARCB1
	0.0184	1	14	542.76	Presynaptic membrane organization	http://amigo.geneontology.org/amigo/term/GO:0097090	PTPRD
	0.0184	1	15	506.58	Carbohydrate mediated signaling	http://amigo.geneontology.org/amigo/term/GO:0009756	SMARCB1
	0.0184	1	17	446.98	Histone H3-K9 trimethylation	http://amigo.geneontology.org/amigo/term/GO:0036124	SMARCB1
	0.0184	1	17	446.98	Pos. reg. by host of viral transcription	http://amigo.geneontology.org/amigo/term/GO:0043923	SMARCB1
	0.0184	2	288	52.77	Chromatin remodeling	http://amigo.geneontology.org/amigo/term/GO:0006338	SMARCA2 SMARCB1
	0.0184	2	601	25.29	Chromatin organization	http://amigo.geneontology.org/amigo/term/GO:0006325	SMARCA2 SMARCB1
TP53 WT gene GOF shows reduced proximity bias	0.00157	2	10	303.95	Pos. reg. of helicase activity	http://amigo.geneontology.org/amigo/term/GO:0051096	MSH2 MSH6
	0.00157	2	12	253.29	Somatic hypermutation of immunoglobulin genes	http://amigo.geneontology.org/amigo/term/GO:0016446	MSH2 MSH6
	0.00174	2	13	233.81	Somatic diversification of immune receptors via somatic mutation	http://amigo.geneontology.org/amigo/term/GO:0002566	MSH2 MSH6
	0.0018	2	14	217.1	Neg. reg. of interferon-beta production	http://amigo.geneontology.org/amigo/term/GO:0032688	YY1 REL
	0.00132	3	54	84.43	Somatic recombination of immunoglobulin gene segments	http://amigo.geneontology.org/amigo/term/GO:0016447	MSH2 YY1 MSH6
	0.00132	3	61	74.74	Somatic diversification of immunoglobulins	http://amigo.geneontology.org/amigo/term/GO:0016445	MSH2 YY1 MSH6
	0.00132	3	64	71.24	Somatic diversification of immune receptors via germline recombination within a	http://amigo.geneontology.org/amigo/term/GO:0002562	MSH2 YY1 MSH6
	0.00132	3	64	71.24	Somatic cell DNA recombination	http://amigo.geneontology.org/amigo/term/GO:0016444	MSH2 YY1 MSH6
	0.00132	3	72	63.32	Somatic diversification of immune receptors	http://amigo.geneontology.org/amigo/term/GO:0002200	MSH2 YY1 MSH6
	0.00185	3	107	42.61	Immunoglobulin production	http://amigo.geneontology.org/amigo/term/GO:0002377	MSH2 YY1 MSH6
	0.00132	4	157	38.72	Response to UV	http://amigo.geneontology.org/amigo/term/GO:0009411	MSH2 YY1 MSH6 BRSK1
	0.00157	4	271	22.43	B cell activation	http://amigo.geneontology.org/amigo/term/GO:0042113	MSH2 YY1 MSH6 ZFP36L2
	0.00132	5	483	15.73	Response to radiation	http://amigo.geneontology.org/amigo/term/GO:0009314	MSH2 YY1 MSH6 DNMT3A BRSK1
	0.00157	5	585	12.99	Reg. of cell cycle phase transition	http://amigo.geneontology.org/amigo/term/GO:1901987	MSH2 PPP2R1A ETAA1 ZFP36L2 BRSK1
	0.00185	5	639	11.89	DNA repair	http://amigo.geneontology.org/amigo/term/GO:0006281	MSH2 YY1 FANCL MSH6 ETAA1
	0.00132	6	889	10.26	Reg. of cell cycle proc.	http://amigo.geneontology.org/amigo/term/GO:0010564	XPO1 MSH2 PPP2R1A ETAA1 ZFP36L2 BRSK1
	0.00157	6	1005	9.07	Cellular response to DNA damage stimulus	http://amigo.geneontology.org/amigo/term/GO:0006974	MSH2 YY1 FANCL MSH6 ETAA1 BRSK1
	0.00177	6	1056	8.63	DNA metabolic proc.	http://amigo.geneontology.org/amigo/term/GO:0006259	MSH2 YY1 FANCL MSH6 DNMT3A ETAA1
	0.00157	7	1496	7.11	Cell cycle proc.	http://amigo.geneontology.org/amigo/term/GO:0022402	XPO1 MSH2 PPP2R1A MSH6 ETAA1 ZFP36L2 BRSK1
	0.00132	8	1997	6.09	Cell cycle	http://amigo.geneontology.org/amigo/term/GO:0007049	XPO1 MSH2 PPP2R1A MSH6 DNMT3A ETAA1 ZFP36L2 BRSK1
TP53 LOF gene LOF shows reduced proximity bias	1.28e-06	11	546	9.98	Immune response-regulating cell surface receptor signaling pathway	http://amigo.geneontology.org/amigo/term/GO:0002768	MAP2K4 CBFB MAP3K1 ABL1 CRKL MAPK1 VAV2 CTLA4 YES1 CD28 PLCG2
	1.07e-06	12	673	8.84	Cellular response to lipid	http://amigo.geneontology.org/amigo/term/GO:0071396	FGFR2 CBFB PGR ABL1 MAPK1 YAP1 IRF8 NCOR1 RET IRS1 YES1 CTR9
	3.17e-07	14	862	8.05	Pos. reg. of phosphorylation	http://amigo.geneontology.org/amigo/term/GO:0042327	FAS MAP2K4 FGFR2 ABL1 CRKL MAPK1 PDGFB BMPR1A INHA IL6ST VAV2 RET IRS1 YES1
	5.38e-07	14	942	7.37	Pos. reg. of phosphorus metabolic proc.	http://amigo.geneontology.org/amigo/term/GO:0010562	FAS MAP2K4 FGFR2 ABL1 CRKL MAPK1 PDGFB BMPR1A INHA IL6ST VAV2 RET IRS1 YES1
	5.38e-07	14	944	7.35	MAPK cascade	http://amigo.geneontology.org/amigo/term/GO:0000165	FAS CUL3 MAP2K4 FGFR2 MAP3K1 ABL1 CRKL MAPK1 PDGFB NCOR1 ACKR3 RET IRS1 NF2
	3.97e-07	15	1069	6.95	Hematopoietic or lymphoid organ development	http://amigo.geneontology.org/amigo/term/GO:0048534	FGFR2 CBFB ABL1 CRKL MAPK1 MPL INHA YAP1 IRF8 TAL1 CTLA4 RET CD28 PLCG2 CTR9
	1.17e-06	14	1018	6.82	Pos. reg. of protein modification proc.	http://amigo.geneontology.org/amigo/term/GO:0031401	FAS CUL3 MAP2K4 ABL1 CRKL MAPK1 PDGFB BMPR1A INHA IL6ST TET1 RET YES1 CTR9
	5.38e-07	15	1129	6.58	Immune system development	http://amigo.geneontology.org/amigo/term/GO:0002520	FGFR2 CBFB ABL1 CRKL MAPK1 MPL INHA YAP1 IRF8 TAL1 CTLA4 RET CD28 PLCG2 CTR9
	9.06e-06	13	1017	6.33	Response to lipid	http://amigo.geneontology.org/amigo/term/GO:0033993	FGFR2 CBFB PGR ABL1 MAPK1 YAP1 IRF8 NCOR1 RET IRS1 YES1 PLCG2 CTR9
	2.71e-07	17	1355	6.22	Reg. of phosphorylation	http://amigo.geneontology.org/amigo/term/GO:0042325	FAS MAP2K4 FGFR2 ABL1 CRKL MAPK1 PDGFB PPP2R1A BMPR1A INHA IL6ST NCOR1 VAV2 RET IRS1 YES1 NF2
	6.9e-06	14	1183	5.86	Anatomical structure formation involved in morphogenesis	http://amigo.geneontology.org/amigo/term/GO:0048646	CUL3 FGFR2 ABL1 MAPK1 BMPR1A MPL YAP1 TET1 ACKR3 VAV2 TAL1 RET NF2 CTR9
	2.71e-07	18	1595	5.59	Reg. of phosphate metabolic proc.	http://amigo.geneontology.org/amigo/term/GO:0019220	FAS MAP2K4 FGFR2 ABL1 CRKL MAPK1 PDGFB PPP2R1A BMPR1A SET INHA IL6ST NCOR1 VAV2 RET IRS1 YES1 NF2
	1.86e-07	20	1817	5.45	Reg. of cell population proliferation	http://amigo.geneontology.org/amigo/term/GO:0042127	CUL3 FGFR2 PGR ABL1 CRKL MAPK1 PDGFB CTCF BMPR1A MPL INHA IL6ST YAP1 TET1 ACKR3 TAL1 CTLA4 IRS1 CD28 NF2
	3.3e-07	18	1644	5.43	Reg. of protein modification proc.	http://amigo.geneontology.org/amigo/term/GO:0031399	FAS CUL3 MAP2K4 ABL1 CRKL MAPK1 PDGFB CTCF PPP2R1A BMPR1A SET INHA IL6ST TET1 RET YES1 NF2 CTR9
	2.71e-07	19	1738	5.42	Reg. of cell differentiation	http://amigo.geneontology.org/amigo/term/GO:0045595	FGFR2 CBFB ABL1 CRKL MAPK1 PDGFB PPP2R1A BMPR1A MYCL MPL INHA IL6ST YAP1 TAL1 CTLA4 RET CD28 NF2 CTR9
	9.57e-06	15	1438	5.17	Reg. of multicellular organismal development	http://amigo.geneontology.org/amigo/term/GO:2000026	FGFR2 CBFB ABL1 MAPK1 BMPR1A MYCL MPL INHA IL6ST YAP1 TAL1 CTLA4 CD28 NF2 CTR9
	2.71e-07	20	1997	4.96	Cell cycle	http://amigo.geneontology.org/amigo/term/GO:0007049	CUL3 POLD1 FGFR2 ABL1 MAPK1 PDGFB CTCF PPP2R1A SMC3 SET INHA NCOR1 MKI67 DDX4 BRSK1 TAL1 CHTF8 CD28 NF2 PLCG2
	5.38e-07	19	1970	4.78	Pos. reg. of macromolecule biosynthetic proc.	http://amigo.geneontology.org/amigo/term/GO:0010557	MAP2K4 FGFR2 CBFB PGR ABL1 MAPK1 PDGFB CTCF BMPR1A TLX1 YAP1 TET1 IRF8 TAL1 RET CHTF8 IRS1 YES1 CD28
TP53 LOF gene GOF shows reduced proximity bias	0.00228	2	18	194.84	Female genitalia development	http://amigo.geneontology.org/amigo/term/GO:0030540	ESR1 TBX3
	0.00123	3	88	59.78	Myoblast differentiation	http://amigo.geneontology.org/amigo/term/GO:0045445	BTG1 TBX3 RB1
	0.00123	4	248	28.28	G1/S transition of mitotic cell cycle	http://amigo.geneontology.org/amigo/term/GO:0000082	RB1 BRD4 LATS2 MDM4
	0.00123	4	278	25.23	Cell cycle G1/S phase transition	http://amigo.geneontology.org/amigo/term/GO:0044843	RB1 BRD4 LATS2 MDM4
	0.00198	4	342	20.51	Neg. reg. of mitotic cell cycle	http://amigo.geneontology.org/amigo/term/GO:0045930	BTG1 RB1 BRSK1 MDM4
	0.000228	6	534	19.7	Neg. reg. of cell cycle	http://amigo.geneontology.org/amigo/term/GO:0045786	BTG1 RB1 BRD4 LATS2 BRSK1 MDM4
	0.00202	4	357	19.65	Neg. reg. of cell cycle phase transition	http://amigo.geneontology.org/amigo/term/GO:1901988	RB1 BRD4 BRSK1 MDM4
	0.00123	5	615	14.26	Mitotic cell cycle phase transition	http://amigo.geneontology.org/amigo/term/GO:0044772	RB1 BRD4 LATS2 BRSK1 MDM4
	0.00146	5	652	13.45	Reg. of mitotic cell cycle	http://amigo.geneontology.org/amigo/term/GO:0007346	BTG1 RB1 BRD4 BRSK1 MDM4
	0.00198	5	725	12.09	Cell cycle phase transition	http://amigo.geneontology.org/amigo/term/GO:0044770	RB1 BRD4 LATS2 BRSK1 MDM4
	0.00048	7	1209	10.15	Reg. of cell cycle	http://amigo.geneontology.org/amigo/term/GO:0051726	BTG1 TBX3 RB1 BRD4 LATS2 BRSK1 MDM4
	0.00048	7	1264	9.71	Pos. reg. of transcription by RNA polymerase II	http://amigo.geneontology.org/amigo/term/GO:0045944	NOTCH3 ESR1 TBX3 RB1 BRD4 ERG MDM4
	0.00151	6	1166	9.02	Mitotic cell cycle	http://amigo.geneontology.org/amigo/term/GO:0000278	BTG1 RB1 BRD4 LATS2 BRSK1 MDM4
	0.0031	6	1411	7.46	Neg. reg. of signal transduction	http://amigo.geneontology.org/amigo/term/GO:0009968	NOTCH3 ESR1 RB1 BRD4 ABL2 LATS2
	0.00048	8	1895	7.4	Pos. reg. of RNA metabolic proc.	http://amigo.geneontology.org/amigo/term/GO:0051254	NOTCH3 DIS3 ESR1 TBX3 RB1 BRD4 ERG MDM4
	0.00123	7	1716	7.15	Pos. reg. of transcription, DNA-templated	http://amigo.geneontology.org/amigo/term/GO:0045893	NOTCH3 ESR1 TBX3 RB1 BRD4 ERG MDM4
	0.00123	7	1716	7.15	Pos. reg. of nucleic acid-templated transcription	http://amigo.geneontology.org/amigo/term/GO:1903508	NOTCH3 ESR1 TBX3 RB1 BRD4 ERG MDM4
	0.00123	7	1717	7.15	Pos. reg. of RNA biosynthetic proc.	http://amigo.geneontology.org/amigo/term/GO:1902680	NOTCH3 ESR1 TBX3 RB1 BRD4 ERG MDM4
	0.000559	8	1997	7.02	Cell cycle	http://amigo.geneontology.org/amigo/term/GO:0007049	POLD1 BTG1 TBX3 RB1 BRD4 LATS2 BRSK1 MDM4

## Sheet: Supp Table 5
Supplementary Table 5 | Number of genes and Brunner-Munzel sample sizes (number of pairs) on each chromosome arm for each dataset (rxrx3, cpg0016, DepMap 19Q3, DepMap 22Q4); rxrx3 and cpg0016 data were restricted only to genes found in both datasets. Additionally, sample sizes for analysis of DepMap data quantifying proximity bias in each pair of chromosome arms with less than 1% CNVs.
		Number of genes per chromosome arm
Dataset	Arm	1	2	3	4	5	6	7	8	9	10	11	12	13	14	15	16	17	18	19	20	21	22	X
rxrx3	p	929	414	449	196	127	497	250	208	175	137	380	246	-	-	-	365	287	63	529	158	-	-	246
	q	801	658	499	462	656	386	514	350	476	504	752	650	278	537	489	320	689	185	690	313	142	378	384
cpg0016	p	440	197	220	85	61	244	121	110	69	70	158	124	-	-	-	166	133	23	231	70	-	-	130
	q	324	362	243	236	294	190	239	170	220	245	309	326	133	252	229	155	324	83	276	150	72	173	170
rxrx3, cpg0016 shared	p	415	187	215	81	60	212	113	108	67	64	148	117	-	-	-	158	126	23	220	66	1	-	126
	q	316	340	240	230	286	185	231	160	207	236	296	313	128	245	219	150	311	82	256	144	67	160	161
DepMap 19Q3	p	987	437	464	209	131	513	263	232	198	144	397	262	-	-	-	400	307	64	565	173	2	-	-
	q	876	703	522	492	679	399	548	372	509	532	765	689	297	562	541	343	761	187	750	334	195	399	-
DepMap 22Q4	p	977	437	466	202	131	543	265	215	186	144	332	261	-	-	-	390	291	63	548	174	-	-	261
	q	811	690	518	483	674	398	521	379	483	523	684	672	296	543	510	342	738	191	738	333	201	389	405
		Number of within-arm pairs for each chromosome arm
Dataset	Arm	1	2	3	4	5	6	7	8	9	10	11	12	13	14	15	16	17	18	19	20	21	22	X
rxrx3	p	431056	85491	100576	19110	8001	123256	31125	21528	15225	9316	72010	30135	-	-	-	66430	41041	1953	139656	12403	-	-	30135
	q	320400	216153	124251	106491	214840	74305	131841	61075	113050	126756	282376	210925	38503	143916	119316	51040	237016	17020	237705	48828	10011	71253	73536
cpg0016	p	96580	19306	24090	3570	1830	29646	7260	5995	2346	2415	12403	7626	-	-	-	13695	8778	253	26565	2415	-	-	8385
	q	52326	65341	29403	27730	43071	17955	28441	14365	24090	29890	47586	52975	8778	31626	26106	11935	52326	3403	37950	11175	2556	14878	14365
rxrx3, cpg0016 shared	p	85905	17391	23005	3240	1770	22366	6328	5778	2211	2016	10878	6786	-	-	-	12403	7875	253	24090	2145	0	-	7875
	q	49770	57630	28680	26335	40755	17020	26565	12720	21321	27730	43660	48828	8128	29890	23871	11175	48205	3321	32640	10296	2211	12720	12880
DepMap 19Q3	p	486591	95266	107416	21736	8515	131328	34453	26796	19503	10296	78606	34191	-	-	-	79800	46971	2016	159330	14878	1	-	-
	q	383250	246753	135981	120786	230181	79401	149878	69006	129286	141246	292230	237016	43956	157641	146070	58653	289180	17391	280875	55611	18915	79401	-
DepMap 22Q4	p	476776	95266	108345	20301	8515	147153	34980	23005	17205	10296	54946	33930	-	-	-	75855	42195	1953	149878	15051	-	-	33930
	q	328455	237705	133903	116403	226801	79003	135460	71631	116403	136503	233586	225456	43660	147153	129795	58311	271953	18145	271953	55278	20100	75466	81810
		Number of between-arm pairs for each chromosome arm
Dataset	Arm	1	2	3	4	5	6	7	8	9	10	11	12	13	14	15	16	17	18	19	20	21	22	X
rxrx3	p	14715360	6770970	7327680	3248308	2113534	8087184	4129750	3444688	2903950	2278584	6227820	4064658	-	-	-	5987460	4730334	1052478	8590960	2624538	-	-	4064658
	q	12790368	10601038	8118730	7533834	10570128	6323838	8355070	5746650	7755468	8197560	12044784	10477350	4584498	8716584	7960920	5263680	11079120	3068040	11094510	5150728	2361034	6195798	6291840
cpg0016	p	3250280	1503110	1673540	658070	473726	1850252	932426	848870	535302	542990	1211702	955172	-	-	-	1271726	1023302	179492	1754676	542990	-	-	1000610
	q	2430972	2702330	1842912	1791476	2214702	1451030	1813532	1301690	1673540	1857590	2323062	2445326	1023302	1908900	1739942	1189160	2430972	642752	2084076	1151550	558360	1324142	1301690
rxrx3, cpg0016 shared	p	2927825	1361921	1559825	598509	444600	1538696	831341	795096	496001	473984	1083656	860301	-	-	-	1155296	925344	171281	1595000	488664	7469	-	925344
	q	2260664	2424200	1735200	1665200	2054624	1347725	1672209	1169600	1503441	1707224	2123504	2240141	939776	1770125	1587969	1098000	2226449	605816	1846784	1054944	496001	1169600	1176749
DepMap 19Q3	p	16005192	7326742	7766896	3551746	2236432	8561970	4455220	3937272	3366990	2456496	6671982	4438542	-	-	-	6721200	5187072	1096896	9400470	2946190	34402	-	-
	q	14302452	11599500	8707482	8221812	11219796	6704796	9126940	6261132	8497246	8868972	12575070	11378146	5021082	9352242	9014142	5782980	12512362	3181992	12339750	5634246	3316560	6704796	-
DepMap 22Q4	p	16053087	7416327	7894972	3475612	2263287	9157695	4542895	3696495	3203292	2486016	5669232	4475367	-	-	-	6637020	4981047	1092735	9239280	2998716	-	-	4475367
	q	13460167	11535420	8749020	8174775	11278716	6769980	8798127	6453991	8174775	8830855	11439216	11246592	5065152	9157695	8617980	5836572	12302460	3288447	12302460	5685975	3458607	6620391	6886215

## Sheet: Supp Table 6
Supplementary Table 6 | Brunner-Munzel probabilities for each pair of chromosome arms in the DepMap 22Q4 data when restricting to cell lines without CNVs, using all cell lines or considering RNAi data.
			Brunner-Munzel probability (intra-arm cosine > inter-arm cosine)
Arm 1	Arm 2	N Cell Lines without CNVs	CRISPR All CL Arm 1	CRISPR All CL Arm 1	CRISPR No CNV CL Arm 1	CRISPR No CNV CL Arm 2	RNAi All CL Arm 1	RNAi All CL Arm 2
chr1p	chr1q	160	0.707461	0.751447	0.548505	0.543611	0.500624	0.502013
chr1p	chr2p	188	0.685255	0.657261	0.607596	0.537843	0.501558	0.502444
chr1p	chr2q	161	0.655272	0.621374	0.56086	0.538076	0.503398	0.501023
chr1p	chr3p	149	0.668262	0.658991	0.585401	0.53364	0.500726	0.501441
chr1p	chr3q	156	0.678471	0.66506	0.575172	0.532827	0.499668	0.502661
chr1p	chr4p	148	0.756432	0.800592	0.635329	0.644453	0.498768	0.497287
chr1p	chr4q	147	0.684545	0.634019	0.589688	0.548314	0.506327	0.498096
chr1p	chr5p	153	0.771375	0.895393	0.631377	0.644314	0.499246	0.497686
chr1p	chr5q	172	0.695168	0.624449	0.56687	0.520669	0.498201	0.502096
chr1p	chr6p	140	0.699238	0.731718	0.582798	0.533313	0.500146	0.501739
chr1p	chr6q	143	0.692966	0.67698	0.593488	0.536059	0.499005	0.501929
chr1p	chr7p	120	0.758742	0.860846	0.592555	0.562579	0.498895	0.506618
chr1p	chr7q	117	0.716621	0.78894	0.579765	0.540891	0.50095	0.50316
chr1p	chr8p	132	0.766341	0.86665	0.642424	0.689775	0.497369	0.502029
chr1p	chr8q	125	0.737282	0.80743	0.586485	0.54097	0.501637	0.500356
chr1p	chr9p	91	0.735817	0.783616	0.575856	0.58417	0.500748	0.502062
chr1p	chr9q	168	0.711293	0.730652	0.573213	0.53246	0.4984	0.503214
chr10p	chr1p	184	0.809374	0.751914	0.661927	0.660888	0.497965	0.507702
chr10q	chr1p	169	0.698451	0.697743	0.544928	0.571553	0.498873	0.502252
chr11p	chr1p	189	0.742629	0.706616	0.579719	0.611788	0.499349	0.501359
chr11q	chr1p	164	0.730553	0.685667	0.569845	0.591997	0.499258	0.501529
chr12p	chr1p	180	0.798643	0.727609	0.588495	0.626461	0.500901	0.503141
chr12q	chr1p	175	0.731621	0.671847	0.557091	0.553832	0.500422	0.501814
chr13q	chr1p	143	0.729608	0.7034	0.553739	0.597246	0.504192	0.500144
chr14q	chr1p	150	0.709721	0.693397	0.587667	0.595224	0.501054	0.500665
chr15q	chr1p	173	0.743077	0.719391	0.600978	0.630581	0.501183	0.498939
chr16p	chr1p	201	0.813042	0.73682	0.648499	0.627952	0.50593	0.49843
chr16q	chr1p	190	0.774943	0.724993	0.584128	0.618257	0.501431	0.501411
chr17p	chr1p	155	0.849803	0.690659	0.636326	0.602941	0.505847	0.493971
chr17q	chr1p	180	0.731475	0.699341	0.569179	0.5599	0.508282	0.495329
chr18p	chr1p	165	0.878944	0.762133	0.688351	0.654267	0.501672	0.506519
chr18q	chr1p	158	0.779272	0.735388	0.613064	0.634679	0.501244	0.495595
chr19p	chr1p	175	0.867	0.74173	0.709952	0.643588	0.510993	0.496417
chr19q	chr1p	162	0.917832	0.774844	0.730821	0.661172	0.503077	0.498819
chr1p	chr20p	153	0.767178	0.902203	0.630655	0.710858	0.505015	0.495496
chr1p	chr20q	141	0.743544	0.888239	0.583769	0.600236	0.487509	0.516566
chr1p	chr21q	190	0.749619	0.88818	0.653228	0.708462	0.497511	0.505549
chr1p	chr22q	166	0.72533	0.85653	0.643097	0.695583	0.492657	0.512164
chr1q	chr2p	165	0.729349	0.654671	0.574857	0.526358	0.503357	0.50288
chr1q	chr2q	161	0.739271	0.662071	0.573947	0.548337	0.503318	0.499593
chr1q	chr3p	132	0.76786	0.71962	0.562734	0.53022	0.501894	0.501214
chr1q	chr3q	140	0.740499	0.682715	0.554969	0.52595	0.498715	0.500327
chr1q	chr4p	144	0.747239	0.74918	0.612921	0.626177	0.500679	0.497835
chr1q	chr4q	133	0.753655	0.661081	0.587957	0.567394	0.505796	0.496343
chr1q	chr5p	138	0.738438	0.84973	0.606977	0.66296	0.504449	0.501481
chr1q	chr5q	155	0.736301	0.618396	0.570357	0.52938	0.501829	0.504298
chr1q	chr6p	133	0.7382	0.724812	0.578971	0.550856	0.501289	0.501496
chr1q	chr6q	137	0.757249	0.698777	0.59242	0.571397	0.499706	0.501231
chr1q	chr7p	114	0.730395	0.81139	0.579995	0.565726	0.497836	0.504118
chr1q	chr7q	110	0.725867	0.756628	0.5676	0.550414	0.501139	0.501943
chr1q	chr8p	131	0.743392	0.818424	0.615416	0.676249	0.499737	0.502969
chr1q	chr8q	118	0.719647	0.751494	0.569186	0.530481	0.502522	0.49992
chr1q	chr9p	73	0.755721	0.760531	0.568504	0.565893	0.502138	0.502112
chr1q	chr9q	150	0.750022	0.724423	0.578854	0.550088	0.498362	0.501776
chr10p	chr1q	165	0.74889	0.734998	0.624081	0.612045	0.494442	0.505405
chr10q	chr1q	157	0.719491	0.761662	0.552827	0.574159	0.498553	0.503298
chr11p	chr1q	167	0.756987	0.764356	0.606464	0.616385	0.49913	0.502517
chr11q	chr1q	142	0.756507	0.758095	0.562408	0.570107	0.500761	0.504359
chr12p	chr1q	173	0.799538	0.771536	0.592398	0.614106	0.498233	0.501802
chr12q	chr1q	170	0.776107	0.763845	0.566993	0.566367	0.49956	0.502287
chr13q	chr1q	123	0.731614	0.75015	0.578712	0.578191	0.503451	0.500792
chr14q	chr1q	149	0.739354	0.766474	0.570957	0.572127	0.501136	0.502101
chr15q	chr1q	157	0.725094	0.747267	0.590903	0.605174	0.500382	0.499558
chr16p	chr1q	169	0.792624	0.755357	0.675046	0.605646	0.507434	0.501351
chr16q	chr1q	159	0.766245	0.759295	0.583201	0.586167	0.502122	0.50347
chr17p	chr1q	122	0.902221	0.815658	0.639296	0.590063	0.507055	0.496706
chr17q	chr1q	155	0.739337	0.751562	0.570517	0.558756	0.509071	0.49763
chr18p	chr1q	152	0.857769	0.773523	0.668695	0.619572	0.497152	0.503594
chr18q	chr1q	130	0.759148	0.759334	0.591793	0.599574	0.502739	0.498541
chr19p	chr1q	159	0.874918	0.793298	0.655412	0.610278	0.513532	0.500445
chr19q	chr1q	153	0.898384	0.777629	0.712413	0.626134	0.504025	0.501174
chr1q	chr20p	139	0.755418	0.872253	0.620341	0.712831	0.50847	0.497679
chr1q	chr20q	129	0.767508	0.879439	0.595228	0.614917	0.491372	0.518708
chr1q	chr21q	168	0.763484	0.872256	0.626341	0.690206	0.500731	0.507306
chr1q	chr22q	143	0.788254	0.871044	0.614014	0.68105	0.496075	0.514017
chr2p	chr2q	238	0.629415	0.625519	0.532223	0.576248	0.502543	0.499293
chr2p	chr3p	178	0.660258	0.680993	0.542733	0.568124	0.505897	0.505752
chr2p	chr3q	200	0.678065	0.693989	0.54213	0.573945	0.502265	0.504353
chr2p	chr4p	190	0.656675	0.732419	0.554236	0.63135	0.498845	0.496485
chr2p	chr4q	176	0.670099	0.648265	0.544817	0.567395	0.508912	0.499851
chr2p	chr5p	195	0.675155	0.854389	0.546816	0.624954	0.504425	0.501895
chr2p	chr5q	213	0.674035	0.631318	0.555948	0.548712	0.500677	0.50365
chr2p	chr6p	176	0.681053	0.7407	0.549056	0.562086	0.503836	0.504527
chr2p	chr6q	186	0.686828	0.699591	0.550106	0.560212	0.501776	0.50376
chr2p	chr7p	162	0.67648	0.823622	0.537842	0.56279	0.500858	0.507576
chr2p	chr7q	146	0.665247	0.768643	0.53978	0.565901	0.501562	0.502879
chr2p	chr8p	157	0.686055	0.828975	0.549794	0.672732	0.504333	0.50802
chr2p	chr8q	141	0.682733	0.783999	0.546541	0.556762	0.50203	0.499902
chr2p	chr9p	109	0.690199	0.765964	0.530057	0.584894	0.505769	0.506126
chr2p	chr9q	223	0.678583	0.725042	0.545695	0.55866	0.501315	0.505189
chr10p	chr2p	243	0.768029	0.680974	0.64867	0.563503	0.497036	0.50757
chr10q	chr2p	221	0.691936	0.663373	0.586555	0.550556	0.498744	0.502997
chr11p	chr2p	246	0.727013	0.661869	0.604279	0.559929	0.501534	0.504425
chr11q	chr2p	200	0.742309	0.6709	0.589975	0.55204	0.498345	0.501481
chr12p	chr2p	245	0.783255	0.683952	0.582583	0.55518	0.499581	0.502666
chr12q	chr2p	232	0.763594	0.680238	0.60324	0.544016	0.498982	0.50123
chr13q	chr2p	158	0.724509	0.670433	0.580275	0.558512	0.5076	0.504479
chr14q	chr2p	185	0.715099	0.67121	0.583285	0.547362	0.503871	0.504404
chr15q	chr2p	205	0.724695	0.673944	0.619475	0.552845	0.500293	0.498946
chr16p	chr2p	245	0.799384	0.693505	0.652476	0.559817	0.505683	0.499107
chr16q	chr2p	234	0.767451	0.690203	0.613404	0.55993	0.504972	0.505886
chr17p	chr2p	177	0.878869	0.712579	0.652535	0.543837	0.508538	0.497675
chr17q	chr2p	201	0.731054	0.671572	0.606779	0.528112	0.505829	0.493804
chr18p	chr2p	203	0.858995	0.70781	0.660644	0.556616	0.499992	0.505806
chr18q	chr2p	180	0.757053	0.685559	0.603055	0.543914	0.501698	0.49697
chr19p	chr2p	209	0.868303	0.718858	0.699976	0.576931	0.509375	0.495761
chr19q	chr2p	192	0.905501	0.726273	0.729806	0.579249	0.503679	0.500336
chr20p	chr2p	196	0.868293	0.679228	0.699689	0.566958	0.49842	0.508825
chr20q	chr2p	172	0.877207	0.696528	0.638858	0.560343	0.517971	0.49002
chr21q	chr2p	239	0.864492	0.682238	0.723456	0.581196	0.506776	0.499693
chr22q	chr2p	208	0.858594	0.702477	0.721828	0.559714	0.515179	0.496709
chr2q	chr3p	167	0.647718	0.672301	0.568293	0.544718	0.500566	0.503657
chr2q	chr3q	185	0.662096	0.681782	0.559876	0.542708	0.49785	0.503189
chr2q	chr4p	176	0.694718	0.770009	0.623102	0.647174	0.497541	0.498421
chr2q	chr4q	168	0.639489	0.620568	0.568828	0.54991	0.504005	0.498175
chr2q	chr5p	181	0.710132	0.876701	0.613896	0.666427	0.503327	0.504037
chr2q	chr5q	185	0.64767	0.607098	0.557115	0.525352	0.499181	0.505378
chr2q	chr6p	146	0.664148	0.728773	0.558896	0.551138	0.499027	0.502972
chr2q	chr6q	167	0.647538	0.662932	0.585073	0.559678	0.499923	0.505111
chr2q	chr7p	149	0.708917	0.846802	0.570219	0.568303	0.49554	0.505553
chr2q	chr7q	139	0.675131	0.78	0.554384	0.550929	0.497248	0.501808
chr2q	chr8p	149	0.714809	0.850412	0.616195	0.692231	0.497103	0.50408
chr2q	chr8q	130	0.695554	0.796995	0.568353	0.552749	0.501237	0.502298
chr2q	chr9p	101	0.682912	0.762801	0.582076	0.585788	0.500272	0.503932
chr2q	chr9q	200	0.66858	0.718976	0.579539	0.556343	0.496378	0.503523
chr10p	chr2q	219	0.798823	0.712295	0.661389	0.637328	0.497183	0.504478
chr10q	chr2q	190	0.671836	0.6394	0.553355	0.572644	0.50065	0.501641
chr11p	chr2q	207	0.738663	0.671189	0.583578	0.589032	0.501364	0.501003
chr11q	chr2q	181	0.749547	0.675385	0.587175	0.580573	0.502825	0.502736
chr12p	chr2q	218	0.798153	0.697557	0.58501	0.595523	0.501918	0.501792
chr12q	chr2q	205	0.721521	0.626765	0.579497	0.54246	0.49987	0.498882
chr13q	chr2q	156	0.7102	0.651429	0.566178	0.572644	0.504837	0.498443
chr14q	chr2q	170	0.71042	0.662356	0.574958	0.586313	0.502673	0.499943
chr15q	chr2q	190	0.745842	0.69222	0.606354	0.61096	0.502899	0.498319
chr16p	chr2q	213	0.81005	0.703689	0.677257	0.623762	0.506809	0.496963
chr16q	chr2q	194	0.78767	0.71005	0.618838	0.620152	0.502291	0.499931
chr17p	chr2q	167	0.876806	0.704404	0.655795	0.611809	0.508216	0.494062
chr17q	chr2q	177	0.731731	0.668324	0.574417	0.538916	0.509715	0.494482
chr18p	chr2q	200	0.875222	0.728725	0.690621	0.624925	0.501628	0.50401
chr18q	chr2q	176	0.774854	0.701446	0.619433	0.612179	0.503223	0.495274
chr19p	chr2q	190	0.873009	0.722838	0.678233	0.623603	0.51404	0.497109
chr19q	chr2q	184	0.91579	0.744117	0.700356	0.636912	0.50529	0.498692
chr20p	chr2q	173	0.897293	0.731171	0.724748	0.632989	0.499503	0.506691
chr20q	chr2q	157	0.883224	0.703041	0.625767	0.584667	0.520659	0.489466
chr21q	chr2q	211	0.89188	0.728338	0.717992	0.640969	0.507366	0.497025
chr22q	chr2q	178	0.858437	0.698222	0.695569	0.61606	0.516678	0.494946
chr3p	chr3q	208	0.679986	0.675101	0.545832	0.551508	0.499684	0.501985
chr3p	chr4p	157	0.733156	0.783277	0.554929	0.626991	0.503001	0.500837
chr3p	chr4q	157	0.674048	0.630512	0.558222	0.547804	0.505848	0.496954
chr3p	chr5p	161	0.749446	0.885739	0.54941	0.634773	0.506318	0.503884
chr3p	chr5q	169	0.686586	0.621867	0.538222	0.541424	0.502463	0.505601
chr3p	chr6p	143	0.692739	0.73255	0.532548	0.536833	0.501204	0.502087
chr3p	chr6q	138	0.688637	0.679885	0.533588	0.5372	0.500894	0.503079
chr3p	chr7p	139	0.738709	0.851381	0.537162	0.55935	0.498759	0.505778
chr3p	chr7q	121	0.730801	0.805016	0.537884	0.546946	0.501884	0.503388
chr3p	chr8p	147	0.736324	0.849293	0.537865	0.660071	0.496458	0.500446
chr3p	chr8q	122	0.725421	0.802379	0.523618	0.545886	0.504267	0.502249
chr3p	chr9p	92	0.69102	0.74863	0.548717	0.561416	0.500929	0.501562
chr3p	chr9q	180	0.685863	0.712384	0.540282	0.54294	0.496769	0.500946
chr10p	chr3p	185	0.79622	0.733591	0.63026	0.560884	0.494533	0.504996
chr10q	chr3p	165	0.700788	0.693058	0.569961	0.542549	0.501053	0.505158
chr11p	chr3p	185	0.742847	0.699392	0.557131	0.552614	0.498396	0.501117
chr11q	chr3p	156	0.744975	0.6944	0.558742	0.539515	0.502523	0.505553
chr12p	chr3p	186	0.78497	0.706365	0.554097	0.549341	0.501709	0.504658
chr12q	chr3p	175	0.741337	0.673195	0.589333	0.54235	0.500896	0.503009
chr13q	chr3p	136	0.716747	0.682465	0.550851	0.53888	0.502848	0.499474
chr14q	chr3p	159	0.728553	0.706352	0.582178	0.550399	0.501578	0.501898
chr15q	chr3p	169	0.740506	0.711014	0.559626	0.545408	0.502721	0.501209
chr16p	chr3p	188	0.808325	0.724728	0.620512	0.560421	0.507263	0.500471
chr16q	chr3p	183	0.769451	0.71266	0.576258	0.55938	0.501733	0.502438
chr17p	chr3p	153	0.86319	0.703047	0.633691	0.539933	0.506906	0.495743
chr17q	chr3p	163	0.754212	0.71783	0.601434	0.535652	0.509309	0.497037
chr18p	chr3p	185	0.859971	0.728291	0.655472	0.560473	0.498755	0.504382
chr18q	chr3p	163	0.749254	0.698074	0.596678	0.55481	0.498832	0.493768
chr19p	chr3p	170	0.863866	0.730173	0.649673	0.554497	0.513092	0.499229
chr19q	chr3p	157	0.904836	0.743094	0.640575	0.569685	0.505497	0.501969
chr20p	chr3p	159	0.896694	0.752351	0.639538	0.560159	0.497812	0.508125
chr20q	chr3p	148	0.88877	0.736909	0.583112	0.548323	0.520269	0.491887
chr21q	chr3p	189	0.875218	0.719687	0.685358	0.569196	0.505193	0.49784
chr22q	chr3p	153	0.854946	0.71576	0.654378	0.562586	0.514023	0.495213
chr3q	chr4p	173	0.709288	0.765884	0.605442	0.634553	0.501306	0.496857
chr3q	chr4q	171	0.688668	0.650762	0.558664	0.538365	0.504358	0.4933
chr3q	chr5p	175	0.662541	0.839471	0.58798	0.661802	0.505701	0.501112
chr3q	chr5q	189	0.679955	0.620264	0.536618	0.519175	0.503183	0.50404
chr3q	chr6p	160	0.689944	0.734425	0.557214	0.54203	0.501257	0.499842
chr3q	chr6q	151	0.692493	0.688856	0.554218	0.534463	0.503361	0.503239
chr3q	chr7p	145	0.681096	0.817762	0.566282	0.569952	0.500664	0.505284
chr3q	chr7q	129	0.685526	0.773094	0.545532	0.541188	0.502772	0.501979
chr3q	chr8p	156	0.718261	0.840674	0.599847	0.70438	0.499562	0.501175
chr3q	chr8q	135	0.660797	0.753554	0.554397	0.541459	0.503488	0.499267
chr3q	chr9p	100	0.69445	0.755803	0.565798	0.573599	0.502583	0.50095
chr3q	chr9q	196	0.686938	0.717859	0.562279	0.553264	0.497809	0.499638
chr10p	chr3q	214	0.790303	0.7219	0.665335	0.61543	0.494415	0.507005
chr10q	chr3q	190	0.711786	0.699341	0.573446	0.567019	0.498827	0.50517
chr11p	chr3q	202	0.744257	0.696455	0.582504	0.579702	0.497605	0.502592
chr11q	chr3q	171	0.753058	0.698977	0.588941	0.579836	0.500985	0.506199
chr12p	chr3q	207	0.767313	0.680991	0.555661	0.577306	0.498977	0.504168
chr12q	chr3q	189	0.76171	0.692332	0.58432	0.545108	0.499461	0.503793
chr13q	chr3q	158	0.73576	0.698215	0.55661	0.557608	0.503256	0.502209
chr14q	chr3q	164	0.713083	0.684625	0.56598	0.562555	0.498431	0.501002
chr15q	chr3q	184	0.734707	0.700227	0.592084	0.583783	0.499879	0.500658
chr16p	chr3q	216	0.812566	0.726018	0.667491	0.599132	0.506202	0.501733
chr16q	chr3q	205	0.758634	0.695398	0.596457	0.600277	0.501044	0.503998
chr17p	chr3q	160	0.873209	0.716165	0.648026	0.591098	0.505656	0.496949
chr17q	chr3q	177	0.743588	0.700942	0.59757	0.546196	0.508786	0.498972
chr18p	chr3q	201	0.843879	0.699375	0.688419	0.602187	0.499588	0.507355
chr18q	chr3q	181	0.757003	0.701593	0.611056	0.593037	0.500886	0.498287
chr19p	chr3q	181	0.864499	0.726696	0.679401	0.59684	0.513737	0.502239
chr19q	chr3q	176	0.904269	0.736768	0.716348	0.62475	0.50506	0.503812
chr20p	chr3q	184	0.868228	0.691842	0.665999	0.614459	0.500486	0.512893
chr20q	chr3q	172	0.865814	0.686628	0.604747	0.585271	0.517983	0.492237
chr21q	chr3q	213	0.879919	0.722864	0.723353	0.61725	0.50659	0.501627
chr22q	chr3q	168	0.875199	0.745191	0.708475	0.613017	0.513549	0.497196
chr4p	chr4q	197	0.738347	0.641023	0.607013	0.557094	0.5029	0.496108
chr4p	chr5p	170	0.706696	0.82787	0.551076	0.549236	0.501481	0.501322
chr4p	chr5q	177	0.75253	0.635722	0.62976	0.571497	0.497644	0.502968
chr4p	chr6p	143	0.763549	0.749041	0.623657	0.578244	0.497956	0.500983
chr4p	chr6q	151	0.752249	0.690017	0.613416	0.544105	0.497838	0.502189
chr4p	chr7p	131	0.718189	0.802414	0.580979	0.528431	0.493733	0.502964
chr4p	chr7q	113	0.744988	0.773145	0.604193	0.551156	0.493187	0.496881
chr4p	chr8p	154	0.675117	0.763431	0.53271	0.574731	0.495348	0.501495
chr4p	chr8q	133	0.736519	0.766271	0.622185	0.566108	0.498585	0.498792
chr4p	chr9p	109	0.740501	0.743466	0.563386	0.539787	0.496284	0.499075
chr4p	chr9q	188	0.745932	0.717746	0.62723	0.576938	0.492714	0.49909
chr10p	chr4p	183	0.728097	0.715511	0.547712	0.544477	0.495698	0.503924
chr10q	chr4p	177	0.708476	0.75433	0.594449	0.641949	0.498039	0.499965
chr11p	chr4p	206	0.712067	0.722444	0.554187	0.59853	0.496598	0.497112
chr11q	chr4p	174	0.761034	0.765609	0.586431	0.616769	0.498408	0.499224
chr12p	chr4p	198	0.772403	0.746907	0.563665	0.605042	0.498307	0.499105
chr12q	chr4p	185	0.79004	0.781503	0.685693	0.683398	0.496296	0.4962
chr13q	chr4p	151	0.740744	0.761106	0.567992	0.606987	0.499097	0.493445
chr14q	chr4p	164	0.725123	0.755704	0.567654	0.631753	0.500749	0.498926
chr15q	chr4p	192	0.706915	0.732224	0.55906	0.613725	0.499337	0.495618
chr16p	chr4p	198	0.768468	0.729842	0.574257	0.56671	0.502679	0.493643
chr16q	chr4p	200	0.748269	0.743504	0.555349	0.599599	0.498682	0.497186
chr17p	chr4p	150	0.867839	0.764215	0.599082	0.574427	0.503088	0.489663
chr17q	chr4p	168	0.722932	0.736863	0.635598	0.630887	0.505502	0.490974
chr18p	chr4p	183	0.799155	0.702651	0.572258	0.558001	0.499703	0.503049
chr18q	chr4p	164	0.722373	0.726391	0.542508	0.565037	0.499632	0.492567
chr19p	chr4p	181	0.825139	0.725553	0.615182	0.569733	0.508504	0.492423
chr19q	chr4p	168	0.874623	0.741217	0.605849	0.583139	0.501161	0.495414
chr20p	chr4p	175	0.83951	0.704823	0.61217	0.548302	0.497386	0.505535
chr20q	chr4p	151	0.857722	0.731429	0.593901	0.595466	0.514382	0.483743
chr21q	chr4p	207	0.822079	0.693793	0.606061	0.581404	0.500532	0.490993
chr22q	chr4p	165	0.83609	0.742444	0.643464	0.573679	0.511836	0.490769
chr4q	chr5p	165	0.690227	0.875054	0.544585	0.624901	0.499603	0.506129
chr4q	chr5q	174	0.64616	0.625094	0.562678	0.541941	0.496857	0.508749
chr4q	chr6p	138	0.66464	0.745651	0.551402	0.546377	0.496256	0.505969
chr4q	chr6q	143	0.644042	0.678314	0.547114	0.539355	0.497159	0.508018
chr4q	chr7p	133	0.689465	0.845707	0.546635	0.548646	0.497437	0.512985
chr4q	chr7q	122	0.663761	0.785066	0.532323	0.540341	0.496835	0.507186
chr4q	chr8p	144	0.65616	0.823653	0.54844	0.656726	0.496511	0.509222
chr4q	chr8q	128	0.657604	0.780961	0.552722	0.56275	0.496536	0.503325
chr4q	chr9p	103	0.639718	0.741657	0.536371	0.559105	0.498137	0.507521
chr4q	chr9q	182	0.670889	0.738024	0.575049	0.56977	0.494448	0.507225
chr10p	chr4q	175	0.782639	0.676146	0.61508	0.546189	0.498485	0.499868
chr10q	chr4q	167	0.687186	0.636003	0.564549	0.560431	0.504538	0.499629
chr11p	chr4q	195	0.749143	0.664694	0.571766	0.562426	0.503249	0.497088
chr11q	chr4q	162	0.748769	0.65642	0.569287	0.549124	0.507008	0.501079
chr12p	chr4q	195	0.787133	0.667178	0.564157	0.555127	0.503939	0.498041
chr12q	chr4q	183	0.746308	0.636849	0.611691	0.560478	0.504831	0.498059
chr13q	chr4q	139	0.713709	0.636196	0.554412	0.545326	0.507294	0.495263
chr14q	chr4q	154	0.71997	0.654669	0.532836	0.557594	0.506333	0.497893
chr15q	chr4q	179	0.734259	0.662215	0.565566	0.558645	0.506353	0.496025
chr16p	chr4q	188	0.797341	0.66881	0.626325	0.576796	0.515962	0.500275
chr16q	chr4q	184	0.779033	0.682426	0.577057	0.569962	0.507138	0.499121
chr17p	chr4q	151	0.876826	0.686746	0.630792	0.583939	0.513456	0.493606
chr17q	chr4q	161	0.750635	0.672384	0.616223	0.569921	0.516558	0.495697
chr18p	chr4q	188	0.856376	0.681606	0.659386	0.560781	0.50755	0.503872
chr18q	chr4q	182	0.736758	0.641677	0.58783	0.553887	0.507946	0.494396
chr19p	chr4q	172	0.852319	0.669482	0.653781	0.558677	0.52038	0.497698
chr19q	chr4q	174	0.891644	0.676045	0.643229	0.568371	0.511099	0.498712
chr20p	chr4q	172	0.887102	0.692778	0.703088	0.576128	0.504512	0.505846
chr20q	chr4q	153	0.889023	0.698321	0.632076	0.575633	0.527887	0.491304
chr21q	chr4q	195	0.871671	0.672444	0.656111	0.57076	0.510744	0.494639
chr22q	chr4q	161	0.859252	0.682075	0.679148	0.580155	0.522297	0.494912
chr5p	chr5q	225	0.846472	0.614501	0.639465	0.553537	0.496912	0.502338
chr5p	chr6p	147	0.863127	0.744946	0.625834	0.54863	0.497513	0.500692
chr5p	chr6q	148	0.861071	0.695178	0.593855	0.528892	0.496135	0.500569
chr5p	chr7p	159	0.760481	0.720337	0.574145	0.509808	0.496149	0.505317
chr5p	chr7q	141	0.802541	0.703123	0.619057	0.535198	0.499393	0.503198
chr5p	chr8p	151	0.813319	0.769182	0.547451	0.575256	0.497209	0.503435
chr5p	chr8q	139	0.812918	0.718997	0.620327	0.537782	0.498979	0.499321
chr5p	chr9p	102	0.852311	0.744657	0.547129	0.53918	0.499635	0.502658
chr5p	chr9q	196	0.859562	0.727789	0.648666	0.573716	0.499517	0.505822
chr10p	chr5p	212	0.710231	0.82398	0.557522	0.55821	0.498779	0.506743
chr10q	chr5p	186	0.726482	0.870213	0.592203	0.646548	0.495857	0.49766
chr11p	chr5p	206	0.714141	0.840133	0.554768	0.605461	0.501072	0.501461
chr11q	chr5p	177	0.779152	0.87734	0.593135	0.649095	0.498729	0.49936
chr12p	chr5p	206	0.713927	0.816726	0.534732	0.611282	0.502132	0.502708
chr12q	chr5p	190	0.823982	0.898144	0.662597	0.68214	0.499518	0.499246
chr13q	chr5p	150	0.732409	0.85852	0.521534	0.601761	0.506525	0.500901
chr14q	chr5p	161	0.715931	0.854101	0.558817	0.642581	0.504812	0.502828
chr15q	chr5p	187	0.72348	0.855529	0.554198	0.619581	0.504596	0.500791
chr16p	chr5p	216	0.767462	0.842109	0.58877	0.606398	0.503049	0.494019
chr16q	chr5p	198	0.714682	0.83017	0.548798	0.601143	0.501696	0.500076
chr17p	chr5p	160	0.859764	0.858746	0.640686	0.629894	0.505424	0.492161
chr17q	chr5p	178	0.743396	0.860659	0.640917	0.667655	0.509923	0.495557
chr18p	chr5p	203	0.769917	0.803767	0.559461	0.541559	0.50679	0.509642
chr18q	chr5p	176	0.740818	0.854099	0.521739	0.578222	0.505032	0.497885
chr19p	chr5p	182	0.866787	0.878578	0.62924	0.626574	0.510059	0.494075
chr19q	chr5p	174	0.873606	0.851306	0.645708	0.635181	0.50187	0.496076
chr20p	chr5p	178	0.769274	0.75502	0.587006	0.529557	0.498095	0.505931
chr20q	chr5p	161	0.802084	0.783513	0.572706	0.580564	0.518856	0.488585
chr21q	chr5p	206	0.82298	0.821754	0.605987	0.589069	0.499153	0.489665
chr22q	chr5p	165	0.861009	0.874593	0.661617	0.595995	0.515819	0.49492
chr5q	chr6p	162	0.634435	0.737758	0.53508	0.539973	0.502676	0.500405
chr5q	chr6q	161	0.633551	0.688909	0.539288	0.543357	0.501686	0.500731
chr5q	chr7p	163	0.638033	0.827051	0.548168	0.567866	0.502136	0.505922
chr5q	chr7q	148	0.630068	0.775523	0.533629	0.54338	0.50313	0.501452
chr5q	chr8p	163	0.669582	0.846086	0.578262	0.679986	0.501435	0.502194
chr5q	chr8q	141	0.638725	0.782563	0.525953	0.523816	0.505123	0.500055
chr5q	chr9p	105	0.645942	0.764486	0.539739	0.569059	0.506848	0.504341
chr5q	chr9q	198	0.619987	0.710571	0.533403	0.542782	0.501906	0.502838
chr10p	chr5q	221	0.776611	0.647755	0.641513	0.570524	0.498957	0.512277
chr10q	chr5q	205	0.702298	0.630408	0.573332	0.543078	0.497925	0.505147
chr11p	chr5q	217	0.740626	0.634102	0.59094	0.548409	0.500934	0.506762
chr11q	chr5q	190	0.754728	0.642336	0.556761	0.538151	0.498101	0.504193
chr12p	chr5q	219	0.782594	0.639841	0.55196	0.54427	0.497833	0.503868
chr12q	chr5q	202	0.746422	0.614903	0.593084	0.508004	0.498668	0.503867
chr13q	chr5q	164	0.736673	0.640917	0.554979	0.539869	0.502957	0.502779
chr14q	chr5q	174	0.717629	0.630785	0.560451	0.545875	0.500563	0.503994
chr15q	chr5q	212	0.734264	0.641289	0.574489	0.546087	0.501359	0.503006
chr16p	chr5q	223	0.808674	0.665311	0.667877	0.566153	0.505952	0.502371
chr16q	chr5q	213	0.76653	0.646729	0.595632	0.561057	0.50116	0.504959
chr17p	chr5q	174	0.864628	0.642952	0.635408	0.5542	0.504594	0.496775
chr17q	chr5q	186	0.73731	0.635897	0.574804	0.522225	0.508	0.499043
chr18p	chr5q	209	0.847786	0.646524	0.679616	0.576605	0.50188	0.51066
chr18q	chr5q	188	0.757951	0.644016	0.612131	0.566832	0.499513	0.497758
chr19p	chr5q	192	0.861256	0.666526	0.674268	0.568106	0.510296	0.499748
chr19q	chr5q	186	0.888841	0.650555	0.711853	0.578256	0.50245	0.502085
chr20p	chr5q	184	0.874629	0.647211	0.713445	0.566449	0.498333	0.511553
chr20q	chr5q	164	0.869805	0.637354	0.603015	0.537518	0.516101	0.491336
chr21q	chr5q	221	0.878078	0.664511	0.710904	0.581444	0.503639	0.499609
chr22q	chr5q	179	0.865819	0.673844	0.69638	0.573756	0.512233	0.49679
chr6p	chr6q	188	0.696611	0.644003	0.560152	0.55055	0.499209	0.500515
chr6p	chr7p	127	0.740742	0.829248	0.543581	0.554222	0.497913	0.504019
chr6p	chr7q	121	0.751921	0.792224	0.537884	0.542194	0.500031	0.500636
chr6p	chr8p	150	0.755949	0.837695	0.56839	0.673094	0.497464	0.500501
chr6p	chr8q	126	0.734006	0.777706	0.543214	0.536684	0.500926	0.498121
chr6p	chr9p	82	0.756902	0.773002	0.531638	0.571342	0.501156	0.500896
chr6p	chr9q	173	0.745639	0.73273	0.553506	0.547323	0.497689	0.500926
chr10p	chr6p	186	0.78089	0.753739	0.63266	0.579615	0.49778	0.509037
chr10q	chr6p	179	0.70905	0.74062	0.568613	0.565925	0.497601	0.502562
chr11p	chr6p	183	0.744418	0.7402	0.57722	0.552083	0.498306	0.501904
chr11q	chr6p	153	0.751128	0.74064	0.585195	0.567771	0.497635	0.50147
chr12p	chr6p	186	0.793292	0.753452	0.568968	0.565779	0.499638	0.503453
chr12q	chr6p	163	0.76021	0.734685	0.601538	0.546458	0.497645	0.500596
chr13q	chr6p	131	0.744143	0.750159	0.576281	0.5511	0.501403	0.498937
chr14q	chr6p	148	0.718362	0.734659	0.5537	0.540863	0.499811	0.50099
chr15q	chr6p	173	0.740628	0.749448	0.569118	0.560838	0.50107	0.50044
chr16p	chr6p	183	0.801027	0.752543	0.632006	0.55348	0.504594	0.498713
chr16q	chr6p	168	0.762514	0.74343	0.568322	0.553976	0.500226	0.501788
chr17p	chr6p	153	0.860174	0.736519	0.647747	0.546062	0.504658	0.494474
chr17q	chr6p	160	0.742899	0.743191	0.596123	0.550212	0.5086	0.497309
chr18p	chr6p	173	0.849683	0.750789	0.638471	0.571258	0.501063	0.507742
chr18q	chr6p	151	0.756908	0.745265	0.586485	0.558325	0.50076	0.496713
chr19p	chr6p	169	0.856638	0.754925	0.642818	0.560143	0.509204	0.496295
chr19q	chr6p	162	0.906376	0.780498	0.675311	0.563715	0.501665	0.499014
chr20p	chr6p	165	0.876192	0.748669	0.671286	0.553577	0.496078	0.507114
chr20q	chr6p	151	0.886287	0.767661	0.620339	0.565793	0.515776	0.488509
chr21q	chr6p	189	0.872618	0.752404	0.663582	0.576386	0.503693	0.497321
chr22q	chr6p	146	0.851893	0.748617	0.673651	0.567034	0.511024	0.493219
chr6q	chr7p	129	0.715523	0.842033	0.535367	0.530092	0.49804	0.502722
chr6q	chr7q	128	0.692047	0.781198	0.525752	0.545417	0.501622	0.500909
chr6q	chr8p	146	0.701979	0.832331	0.536055	0.655395	0.499706	0.501397
chr6q	chr8q	129	0.69169	0.782258	0.540742	0.531894	0.500857	0.496772
chr6q	chr9p	84	0.688621	0.754046	0.521429	0.560854	0.502093	0.500587
chr6q	chr9q	165	0.691936	0.726351	0.54997	0.571544	0.501071	0.502941
chr10p	chr6q	191	0.769368	0.694588	0.633041	0.557651	0.494385	0.506739
chr10q	chr6q	180	0.71515	0.699328	0.569769	0.556404	0.498385	0.504607
chr11p	chr6q	188	0.726308	0.67238	0.596695	0.546462	0.499847	0.504679
chr11q	chr6q	156	0.741127	0.681003	0.577171	0.557312	0.499046	0.504125
chr12p	chr6q	200	0.780935	0.69296	0.567821	0.553896	0.497598	0.502664
chr12q	chr6q	176	0.759883	0.686244	0.626879	0.573728	0.497866	0.502079
chr13q	chr6q	144	0.725379	0.683011	0.561296	0.538187	0.500549	0.49945
chr14q	chr6q	138	0.722915	0.691736	0.560557	0.557127	0.501332	0.503792
chr15q	chr6q	174	0.735533	0.697447	0.580238	0.560264	0.500031	0.50073
chr16p	chr6q	189	0.796312	0.70058	0.642742	0.555335	0.507775	0.503187
chr16q	chr6q	181	0.764604	0.698478	0.567399	0.551403	0.501241	0.504079
chr17p	chr6q	165	0.863565	0.695764	0.646067	0.547606	0.505577	0.496884
chr17q	chr6q	161	0.754456	0.710099	0.621655	0.570049	0.50852	0.498646
chr18p	chr6q	171	0.850742	0.705869	0.643768	0.553245	0.499153	0.506989
chr18q	chr6q	147	0.749952	0.690359	0.587179	0.543577	0.501636	0.498961
chr19p	chr6q	165	0.853624	0.704837	0.668824	0.568122	0.512007	0.50051
chr19q	chr6q	155	0.89553	0.715675	0.689442	0.576198	0.502625	0.501289
chr20p	chr6q	163	0.884496	0.720143	0.633278	0.52474	0.496786	0.508934
chr20q	chr6q	138	0.887825	0.727786	0.569919	0.543703	0.517355	0.49168
chr21q	chr6q	192	0.872641	0.706775	0.685621	0.574293	0.50215	0.4972
chr22q	chr6q	162	0.855571	0.708596	0.698165	0.570047	0.513516	0.497237
chr7p	chr7q	167	0.743944	0.678324	0.548376	0.535713	0.503333	0.497766
chr7p	chr8p	134	0.791833	0.784781	0.502305	0.614125	0.50256	0.499441
chr7p	chr8q	114	0.794844	0.740705	0.547723	0.532999	0.507376	0.498613
chr7p	chr9p	84	0.831767	0.760383	0.52446	0.546071	0.506363	0.500098
chr7p	chr9q	151	0.813353	0.704913	0.55316	0.553637	0.502473	0.499616
chr10p	chr7p	176	0.734211	0.806043	0.573305	0.523935	0.495102	0.512215
chr10q	chr7p	161	0.706187	0.826927	0.565193	0.561	0.495962	0.50706
chr11p	chr7p	165	0.727304	0.816286	0.560892	0.559823	0.495572	0.505301
chr11q	chr7p	142	0.768333	0.841246	0.564905	0.567473	0.497607	0.507463
chr12p	chr7p	180	0.743712	0.802939	0.54271	0.547771	0.498257	0.508033
chr12q	chr7p	158	0.800661	0.854952	0.619226	0.581834	0.495318	0.504336
chr13q	chr7p	140	0.719302	0.817928	0.542023	0.557156	0.49928	0.50297
chr14q	chr7p	140	0.726057	0.829244	0.565198	0.562982	0.496857	0.504016
chr15q	chr7p	159	0.715392	0.818469	0.546405	0.552113	0.499407	0.504908
chr16p	chr7p	173	0.790038	0.827976	0.620248	0.560008	0.504072	0.504388
chr16q	chr7p	163	0.727829	0.805625	0.555899	0.542834	0.497411	0.504968
chr17p	chr7p	136	0.853811	0.821208	0.606796	0.557322	0.504547	0.500669
chr17q	chr7p	145	0.738709	0.825979	0.611196	0.579386	0.506001	0.500903
chr18p	chr7p	159	0.806355	0.799357	0.600514	0.521877	0.496575	0.509488
chr18q	chr7p	142	0.751444	0.829396	0.546934	0.53405	0.500481	0.50251
chr19p	chr7p	143	0.855361	0.838787	0.589782	0.546742	0.507381	0.500782
chr19q	chr7p	135	0.880589	0.827627	0.592497	0.555856	0.501258	0.504751
chr20p	chr7p	153	0.808073	0.757604	0.63033	0.502805	0.493378	0.510328
chr20q	chr7p	145	0.818021	0.764312	0.577129	0.518118	0.516363	0.495431
chr21q	chr7p	166	0.827727	0.791507	0.613589	0.533511	0.50577	0.505455
chr22q	chr7p	137	0.86215	0.846923	0.691243	0.573456	0.510426	0.498952
chr7q	chr8p	115	0.764587	0.810928	0.509899	0.634835	0.499409	0.501874
chr7q	chr8q	102	0.744895	0.745464	0.526148	0.529468	0.503628	0.500178
chr7q	chr9p	80	0.78345	0.758687	0.510198	0.542769	0.503872	0.502986
chr7q	chr9q	141	0.784162	0.729744	0.559883	0.547141	0.498265	0.500932
chr10p	chr7q	164	0.755151	0.771225	0.593169	0.542109	0.493005	0.504919
chr10q	chr7q	154	0.719121	0.790318	0.578953	0.578313	0.498084	0.503675
chr11p	chr7q	146	0.737855	0.775977	0.558725	0.542699	0.499998	0.504223
chr11q	chr7q	123	0.773285	0.802784	0.566534	0.548507	0.499575	0.504039
chr12p	chr7q	172	0.741138	0.746583	0.541811	0.53968	0.497452	0.501802
chr12q	chr7q	149	0.801258	0.816117	0.607432	0.574174	0.498091	0.501638
chr13q	chr7q	134	0.727567	0.77616	0.544325	0.542376	0.502091	0.500222
chr14q	chr7q	133	0.734257	0.79045	0.540121	0.52298	0.502171	0.503982
chr15q	chr7q	152	0.744332	0.792984	0.564221	0.557307	0.499942	0.499906
chr16p	chr7q	167	0.790453	0.78175	0.621999	0.560998	0.503695	0.498415
chr16q	chr7q	144	0.75973	0.78225	0.568325	0.543326	0.499823	0.501951
chr17p	chr7q	122	0.882471	0.8109	0.5849	0.575015	0.505229	0.495596
chr17q	chr7q	134	0.742399	0.783617	0.58682	0.546462	0.508145	0.497395
chr18p	chr7q	150	0.840168	0.781258	0.624074	0.550674	0.501243	0.508289
chr18q	chr7q	136	0.748314	0.779298	0.584244	0.563159	0.499223	0.495738
chr19p	chr7q	141	0.872597	0.81658	0.623454	0.565891	0.511565	0.499224
chr19q	chr7q	122	0.905098	0.816066	0.604393	0.554003	0.502991	0.500941
chr20p	chr7q	140	0.842987	0.741468	0.644848	0.533213	0.494971	0.506632
chr20q	chr7q	134	0.839331	0.732562	0.593301	0.540746	0.516944	0.49019
chr21q	chr7q	161	0.84683	0.758106	0.659816	0.546214	0.502454	0.49665
chr22q	chr7q	134	0.872822	0.8175	0.699541	0.587706	0.513248	0.495997
chr8p	chr8q	194	0.772311	0.720221	0.661861	0.550499	0.504519	0.498714
chr8p	chr9p	99	0.789419	0.710759	0.594234	0.505207	0.499526	0.496389
chr8p	chr9q	170	0.834639	0.738824	0.669773	0.565396	0.497841	0.49808
chr10p	chr8p	186	0.691419	0.767036	0.521155	0.573561	0.496574	0.510772
chr10q	chr8p	171	0.724911	0.837048	0.575221	0.669948	0.495402	0.503408
chr11p	chr8p	186	0.740897	0.823039	0.528849	0.621017	0.496113	0.502751
chr11q	chr8p	157	0.766728	0.838633	0.576101	0.671285	0.496696	0.503533
chr12p	chr8p	193	0.777276	0.823723	0.526811	0.634483	0.501468	0.508266
chr12q	chr8p	166	0.815547	0.865535	0.667513	0.720581	0.496682	0.502643
chr13q	chr8p	138	0.71405	0.810921	0.544262	0.637902	0.501265	0.501846
chr14q	chr8p	155	0.731532	0.831606	0.572628	0.67205	0.497713	0.501902
chr15q	chr8p	169	0.71545	0.815127	0.543441	0.637593	0.498772	0.501177
chr16p	chr8p	194	0.767426	0.804749	0.570904	0.615423	0.499651	0.49689
chr16q	chr8p	180	0.754198	0.821835	0.553737	0.658462	0.498747	0.503287
chr17p	chr8p	152	0.864311	0.828263	0.626195	0.637496	0.501175	0.494055
chr17q	chr8p	153	0.753165	0.835179	0.638588	0.710341	0.505306	0.497064
chr18p	chr8p	179	0.776154	0.763594	0.514908	0.573932	0.497606	0.507414
chr18q	chr8p	157	0.713593	0.79781	0.510192	0.595543	0.497921	0.496913
chr19p	chr8p	173	0.820542	0.796958	0.592749	0.61643	0.506257	0.496455
chr19q	chr8p	151	0.871936	0.810967	0.585081	0.620809	0.499331	0.499739
chr20p	chr8p	170	0.809107	0.749038	0.560332	0.594101	0.494378	0.508343
chr20q	chr8p	155	0.856066	0.803789	0.565478	0.660197	0.51241	0.488258
chr21q	chr8p	197	0.822077	0.776917	0.589665	0.601062	0.500476	0.497219
chr22q	chr8p	163	0.832973	0.812154	0.600923	0.610545	0.50673	0.49202
chr8q	chr9p	80	0.764607	0.737126	0.510461	0.540466	0.501982	0.504586
chr8q	chr9q	146	0.754732	0.694694	0.524813	0.54999	0.49815	0.504083
chr10p	chr8q	162	0.757346	0.774057	0.624405	0.54957	0.499381	0.507472
chr10q	chr8q	150	0.738133	0.806569	0.570942	0.552854	0.499465	0.501513
chr11p	chr8q	157	0.759483	0.795815	0.577055	0.559474	0.500943	0.501643
chr11q	chr8q	142	0.765405	0.796771	0.585913	0.554841	0.500053	0.500999
chr12p	chr8q	178	0.756622	0.761326	0.56756	0.561886	0.49883	0.499793
chr12q	chr8q	158	0.799633	0.815853	0.611014	0.559954	0.50065	0.500714
chr13q	chr8q	116	0.734592	0.783151	0.557968	0.519302	0.503905	0.498682
chr14q	chr8q	133	0.739954	0.796318	0.550655	0.537817	0.50346	0.501795
chr15q	chr8q	156	0.72314	0.776471	0.582042	0.552174	0.503365	0.499899
chr16p	chr8q	168	0.790157	0.782606	0.609892	0.545578	0.507805	0.499094
chr16q	chr8q	148	0.763038	0.786223	0.578235	0.544454	0.505113	0.503839
chr17p	chr8q	134	0.884537	0.815171	0.681478	0.539285	0.507407	0.494593
chr17q	chr8q	136	0.751772	0.792821	0.591116	0.526257	0.509009	0.495102
chr18p	chr8q	141	0.829081	0.768988	0.633127	0.540273	0.499114	0.502725
chr18q	chr8q	136	0.754652	0.785926	0.592418	0.544557	0.502772	0.496037
chr19p	chr8q	158	0.864652	0.807274	0.638215	0.56493	0.512387	0.496773
chr19q	chr8q	135	0.89421	0.800342	0.685595	0.565867	0.505018	0.499548
chr20p	chr8q	141	0.832822	0.727595	0.644381	0.545814	0.49867	0.506735
chr20q	chr8q	132	0.851141	0.753401	0.581975	0.546689	0.518867	0.489206
chr21q	chr8q	160	0.85275	0.767299	0.653794	0.538834	0.503326	0.494271
chr22q	chr8q	141	0.86328	0.806521	0.667427	0.557557	0.51557	0.49517
chr9p	chr9q	131	0.722632	0.688762	0.57882	0.539072	0.499567	0.502931
chr10p	chr9p	126	0.740128	0.730522	0.560077	0.532999	0.49752	0.508295
chr10q	chr9p	108	0.724968	0.771617	0.550758	0.574832	0.499177	0.503837
chr11p	chr9p	115	0.732777	0.746079	0.533097	0.544156	0.499293	0.502605
chr11q	chr9p	104	0.773424	0.780563	0.538957	0.571474	0.501341	0.504861
chr12p	chr9p	112	0.777158	0.753603	0.541419	0.564288	0.50537	0.508842
chr12q	chr9p	108	0.786471	0.779394	0.591498	0.575011	0.498953	0.501642
chr13q	chr9p	78	0.734974	0.75804	0.523881	0.540401	0.502659	0.500083
chr14q	chr9p	97	0.728581	0.761614	0.5537	0.554176	0.500836	0.501807
chr15q	chr9p	100	0.726578	0.753256	0.547841	0.567247	0.503992	0.503099
chr16p	chr9p	124	0.782464	0.747777	0.601616	0.568523	0.505773	0.49968
chr16q	chr9p	115	0.774211	0.771894	0.550972	0.556696	0.499589	0.500942
chr17p	chr9p	92	0.872849	0.772033	0.570289	0.563121	0.504681	0.494499
chr17q	chr9p	97	0.744138	0.761341	0.620154	0.60212	0.510062	0.498641
chr18p	chr9p	103	0.827938	0.739587	0.573736	0.533854	0.507534	0.513199
chr18q	chr9p	97	0.735155	0.741572	0.543889	0.540106	0.502377	0.498251
chr19p	chr9p	100	0.835004	0.740236	0.623345	0.552868	0.513147	0.500052
chr19q	chr9p	95	0.878646	0.748229	0.582803	0.535228	0.503185	0.50031
chr20p	chr9p	106	0.854796	0.729588	0.619182	0.527538	0.498142	0.508839
chr20q	chr9p	96	0.867913	0.748835	0.586624	0.551171	0.517835	0.490586
chr21q	chr9p	126	0.844653	0.727366	0.577933	0.555227	0.508458	0.501833
chr22q	chr9p	99	0.837166	0.744813	0.571276	0.554081	0.513388	0.495486
chr10p	chr9q	221	0.77519	0.73524	0.641139	0.576127	0.492368	0.506681
chr10q	chr9q	202	0.707394	0.725691	0.565317	0.554995	0.496603	0.504762
chr11p	chr9q	217	0.742885	0.725643	0.592929	0.552072	0.495179	0.502015
chr11q	chr9q	191	0.765389	0.743737	0.55853	0.546373	0.498286	0.505262
chr12p	chr9q	215	0.784294	0.73136	0.6119	0.581192	0.497653	0.504606
chr12q	chr9q	216	0.764252	0.726091	0.607615	0.552619	0.497037	0.50315
chr13q	chr9q	159	0.739465	0.732693	0.587597	0.574509	0.498676	0.499474
chr14q	chr9q	172	0.725821	0.728917	0.580288	0.556997	0.498285	0.502617
chr15q	chr9q	206	0.720941	0.717041	0.568083	0.563147	0.497343	0.499975
chr16p	chr9q	225	0.794266	0.732825	0.653326	0.572701	0.503206	0.500614
chr16q	chr9q	220	0.744524	0.71095	0.587887	0.562756	0.497246	0.501958
chr17p	chr9q	179	0.870868	0.742509	0.664557	0.568978	0.501236	0.494481
chr17q	chr9q	181	0.735796	0.722626	0.580467	0.529211	0.506773	0.498808
chr18p	chr9q	206	0.84073	0.726115	0.677528	0.569877	0.496593	0.506506
chr18q	chr9q	185	0.771503	0.74758	0.615688	0.575849	0.497415	0.49661
chr19p	chr9q	194	0.852031	0.736478	0.704318	0.576916	0.507457	0.497958
chr19q	chr9q	193	0.890675	0.740359	0.713636	0.581575	0.500153	0.500748
chr20p	chr9q	196	0.871265	0.727576	0.711328	0.573129	0.495346	0.509428
chr20q	chr9q	177	0.858023	0.70284	0.608435	0.535285	0.514662	0.490883
chr21q	chr9q	223	0.869958	0.736173	0.729218	0.597359	0.503811	0.500729
chr22q	chr9q	185	0.846769	0.728792	0.683156	0.567268	0.509894	0.495549
chr10p	chr10q	278	0.735713	0.673557	0.625455	0.575223	0.498063	0.504412
chr10p	chr11p	242	0.758763	0.735753	0.602571	0.574744	0.497495	0.505173
chr10p	chr11q	214	0.792428	0.774223	0.6354	0.598495	0.500785	0.508114
chr10p	chr12p	247	0.745413	0.758972	0.600678	0.54545	0.497085	0.504421
chr10p	chr12q	228	0.804374	0.800137	0.70323	0.678728	0.497069	0.505286
chr10p	chr13q	182	0.77983	0.746934	0.625732	0.566485	0.495706	0.50941
chr10p	chr14q	201	0.787606	0.745069	0.62785	0.563222	0.497772	0.507653
chr10p	chr15q	216	0.755326	0.717799	0.591129	0.54425	0.49358	0.505521
chr10p	chr16p	255	0.750197	0.775824	0.605114	0.61095	0.49604	0.51326
chr10p	chr16q	239	0.761202	0.753256	0.608762	0.567791	0.496805	0.506374
chr10p	chr17p	186	0.752927	0.853107	0.586564	0.610788	0.491495	0.512971
chr10p	chr17q	203	0.778011	0.750748	0.650715	0.647873	0.492935	0.515443
chr10p	chr18p	231	0.715669	0.800212	0.563472	0.582397	0.49545	0.500425
chr10p	chr18q	206	0.750127	0.733426	0.577108	0.54466	0.49345	0.508542
chr10p	chr19p	220	0.741968	0.828857	0.607019	0.648509	0.498856	0.523142
chr10p	chr19q	208	0.75293	0.875399	0.627248	0.641972	0.496695	0.51058
chr10p	chr20p	209	0.697991	0.828196	0.545479	0.580921	0.503843	0.503768
chr10p	chr20q	184	0.72143	0.845558	0.59732	0.571478	0.491927	0.530458
chr10p	chr21q	243	0.723594	0.835674	0.583305	0.614829	0.493747	0.511459
chr10p	chr22q	219	0.757843	0.838551	0.64118	0.682216	0.495122	0.524218
chr10q	chr11p	220	0.700596	0.736845	0.58454	0.596945	0.501378	0.502729
chr10q	chr11q	191	0.71041	0.752298	0.566686	0.547562	0.498381	0.499478
chr10q	chr12p	224	0.718974	0.789593	0.58363	0.595402	0.500099	0.501224
chr10q	chr12q	219	0.682909	0.743177	0.563376	0.585993	0.497431	0.499422
chr10q	chr13q	173	0.699088	0.725075	0.583434	0.582366	0.498518	0.505943
chr10q	chr14q	175	0.704148	0.719622	0.570594	0.552799	0.498096	0.501841
chr10q	chr15q	201	0.700806	0.72333	0.578913	0.590644	0.496221	0.501852
chr10q	chr16p	240	0.731844	0.808161	0.595642	0.65897	0.494436	0.505333
chr10q	chr16q	224	0.712228	0.76257	0.593889	0.600872	0.49892	0.502267
chr10q	chr17p	179	0.713164	0.86503	0.561195	0.641164	0.492242	0.507505
chr10q	chr17q	184	0.707173	0.738368	0.54137	0.595687	0.49385	0.510174
chr10q	chr18p	207	0.728408	0.855585	0.576519	0.652365	0.503866	0.502392
chr10q	chr18q	180	0.717357	0.760213	0.583922	0.594472	0.494962	0.50396
chr10q	chr19p	204	0.735702	0.863188	0.601835	0.714906	0.491734	0.509706
chr10q	chr19q	186	0.753566	0.906732	0.613546	0.714145	0.495838	0.503475
chr10q	chr20p	193	0.713806	0.873879	0.586957	0.685484	0.501807	0.495647
chr10q	chr20q	159	0.70749	0.870942	0.562065	0.607381	0.487939	0.520285
chr10q	chr21q	227	0.720796	0.871846	0.609493	0.690005	0.497025	0.508425
chr10q	chr22q	203	0.715201	0.849959	0.602695	0.684438	0.49025	0.513205
chr11p	chr11q	242	0.697458	0.707413	0.574385	0.57639	0.502167	0.501887
chr11p	chr12p	233	0.75337	0.788853	0.564221	0.567352	0.502867	0.502625
chr11p	chr12q	221	0.763109	0.782413	0.60932	0.639941	0.498538	0.499169
chr11p	chr13q	175	0.758841	0.748909	0.584907	0.582951	0.497997	0.504058
chr11p	chr14q	193	0.746835	0.726598	0.585662	0.582258	0.499217	0.5016
chr11p	chr15q	219	0.735973	0.722038	0.57814	0.569322	0.498968	0.503203
chr11p	chr16p	254	0.711039	0.761025	0.572691	0.635062	0.496199	0.505692
chr11p	chr16q	240	0.739382	0.754383	0.577147	0.592452	0.496986	0.499041
chr11p	chr17p	198	0.746602	0.863095	0.591682	0.672046	0.494066	0.507903
chr11p	chr17q	200	0.754877	0.750282	0.589841	0.623201	0.494735	0.509646
chr11p	chr18p	224	0.73505	0.834096	0.55611	0.652885	0.498336	0.495328
chr11p	chr18q	194	0.740405	0.747613	0.552063	0.570475	0.495834	0.503434
chr11p	chr19p	217	0.754557	0.852761	0.585467	0.668493	0.495543	0.51211
chr11p	chr19q	202	0.761479	0.892602	0.605706	0.713223	0.49778	0.504023
chr11p	chr20p	208	0.735604	0.864908	0.560707	0.660388	0.504183	0.496659
chr11p	chr20q	185	0.722917	0.858483	0.548994	0.58819	0.48987	0.520814
chr11p	chr21q	244	0.750039	0.867611	0.567243	0.656097	0.497144	0.507152
chr11p	chr22q	209	0.727497	0.833282	0.56622	0.67786	0.493392	0.514824
chr11q	chr12p	203	0.761548	0.791582	0.607547	0.584254	0.503169	0.503191
chr11q	chr12q	195	0.738135	0.7522	0.572919	0.595126	0.499886	0.500766
chr11q	chr13q	156	0.756706	0.740631	0.601295	0.584604	0.500881	0.507132
chr11q	chr14q	167	0.74903	0.722076	0.564117	0.541626	0.500317	0.502919
chr11q	chr15q	196	0.763389	0.745362	0.576147	0.555653	0.498132	0.502598
chr11q	chr16p	216	0.77516	0.812439	0.592883	0.62605	0.495911	0.505645
chr11q	chr16q	206	0.74451	0.752853	0.591761	0.585098	0.501494	0.503723
chr11q	chr17p	169	0.781886	0.882326	0.559802	0.627249	0.494272	0.508274
chr11q	chr17q	172	0.759864	0.749351	0.587571	0.599779	0.493373	0.508453
chr11q	chr18p	185	0.763333	0.851474	0.587537	0.657442	0.504593	0.502068
chr11q	chr18q	167	0.746834	0.747761	0.56682	0.572002	0.495843	0.503619
chr11q	chr19p	183	0.763089	0.855226	0.565937	0.623821	0.492716	0.509446
chr11q	chr19q	178	0.765619	0.892661	0.59054	0.684245	0.497218	0.503691
chr11q	chr20p	173	0.784895	0.891044	0.607361	0.697582	0.502068	0.49485
chr11q	chr20q	161	0.7762	0.885897	0.57865	0.62326	0.488105	0.519068
chr11q	chr21q	207	0.760569	0.871228	0.593407	0.666566	0.495993	0.506212
chr11q	chr22q	185	0.773063	0.862123	0.563338	0.637057	0.491935	0.513517
chr12p	chr12q	314	0.751929	0.73852	0.595203	0.644944	0.500619	0.501475
chr12p	chr13q	180	0.785146	0.739272	0.574482	0.579967	0.497942	0.504185
chr12p	chr14q	198	0.803148	0.748397	0.569113	0.575675	0.502417	0.505007
chr12p	chr15q	243	0.770031	0.719393	0.566742	0.587206	0.4986	0.503014
chr12p	chr16p	256	0.807079	0.814745	0.594532	0.65895	0.500824	0.510517
chr12p	chr16q	238	0.772435	0.751333	0.58972	0.586184	0.502056	0.504278
chr12p	chr17p	201	0.777329	0.86066	0.56909	0.657976	0.497595	0.511554
chr12p	chr17q	202	0.777056	0.737035	0.586334	0.628806	0.495105	0.510113
chr12p	chr18p	229	0.763574	0.827848	0.534576	0.615161	0.502966	0.500332
chr12p	chr18q	199	0.781025	0.751853	0.548891	0.582451	0.492936	0.500721
chr12p	chr19p	231	0.798661	0.86016	0.592522	0.697167	0.498264	0.514975
chr12p	chr19q	207	0.796661	0.893545	0.581755	0.686701	0.498413	0.504849
chr12p	chr20p	213	0.736257	0.844342	0.52431	0.64659	0.507224	0.499979
chr12p	chr20q	189	0.753991	0.857055	0.568472	0.629688	0.489443	0.520377
chr12p	chr21q	258	0.769456	0.85766	0.561678	0.670162	0.494725	0.504883
chr12p	chr22q	207	0.797169	0.857852	0.589829	0.696231	0.494797	0.516326
chr12q	chr13q	167	0.763552	0.732313	0.601772	0.573765	0.498402	0.50379
chr12q	chr14q	194	0.752915	0.710934	0.597189	0.559312	0.498909	0.500658
chr12q	chr15q	217	0.772571	0.739471	0.617016	0.587592	0.498067	0.501639
chr12q	chr16p	253	0.788399	0.811652	0.656633	0.692736	0.495511	0.504332
chr12q	chr16q	235	0.773615	0.767992	0.652916	0.611238	0.497479	0.498875
chr12q	chr17p	183	0.768888	0.863841	0.638572	0.669837	0.49229	0.505433
chr12q	chr17q	190	0.767988	0.743462	0.572839	0.579284	0.493379	0.507581
chr12q	chr18p	209	0.819999	0.884568	0.676951	0.708478	0.501615	0.49812
chr12q	chr18q	181	0.791089	0.780295	0.653897	0.645736	0.495455	0.502365
chr12q	chr19p	217	0.782414	0.858604	0.618992	0.680149	0.494955	0.510803
chr12q	chr19q	193	0.78838	0.897283	0.640659	0.695798	0.496981	0.502586
chr12q	chr20p	200	0.824128	0.906919	0.717227	0.767227	0.504581	0.496472
chr12q	chr20q	180	0.810419	0.896835	0.639866	0.648917	0.487932	0.518096
chr12q	chr21q	238	0.809855	0.894411	0.67689	0.736911	0.494611	0.50396
chr12q	chr22q	186	0.755324	0.837818	0.629467	0.700159	0.493122	0.513768
chr13q	chr14q	141	0.729065	0.719024	0.550776	0.540864	0.503573	0.499954
chr13q	chr15q	165	0.740803	0.737943	0.566871	0.56913	0.501664	0.499818
chr13q	chr16p	197	0.744704	0.799044	0.563626	0.624693	0.504308	0.50771
chr13q	chr16q	175	0.742739	0.767508	0.563033	0.57371	0.502649	0.498686
chr13q	chr17p	146	0.729995	0.859432	0.554898	0.601221	0.495649	0.50331
chr13q	chr17q	157	0.737802	0.743519	0.582147	0.622341	0.50017	0.508972
chr13q	chr18p	174	0.732412	0.839674	0.551166	0.616435	0.507966	0.498921
chr13q	chr18q	155	0.725571	0.74321	0.545345	0.577373	0.499296	0.500838
chr13q	chr19p	157	0.748707	0.855979	0.563532	0.635387	0.50172	0.512126
chr13q	chr19q	157	0.758704	0.896958	0.592758	0.651958	0.503101	0.503282
chr13q	chr20p	150	0.731195	0.86871	0.554654	0.627069	0.512791	0.499323
chr13q	chr20q	138	0.724858	0.866314	0.569408	0.571741	0.491313	0.516075
chr13q	chr21q	187	0.738522	0.867464	0.558409	0.636157	0.500316	0.504209
chr13q	chr22q	157	0.742005	0.851085	0.564664	0.657923	0.496949	0.512227
chr14q	chr15q	185	0.727073	0.734158	0.569041	0.567672	0.499858	0.501654
chr14q	chr16p	205	0.733127	0.797252	0.575652	0.616511	0.498288	0.50532
chr14q	chr16q	191	0.725667	0.760815	0.581114	0.558896	0.499389	0.499029
chr14q	chr17p	153	0.732192	0.866544	0.564209	0.644547	0.49445	0.505682
chr14q	chr17q	172	0.719018	0.735016	0.562354	0.603198	0.49718	0.509503
chr14q	chr18p	180	0.726871	0.843514	0.570221	0.65039	0.505073	0.499628
chr14q	chr18q	160	0.727176	0.755189	0.559143	0.597667	0.497899	0.503023
chr14q	chr19p	186	0.74255	0.858164	0.569199	0.683948	0.497443	0.511444
chr14q	chr19q	167	0.737417	0.890808	0.559885	0.635833	0.499515	0.503322
chr14q	chr20p	168	0.724308	0.870598	0.577982	0.703317	0.506083	0.496338
chr14q	chr20q	158	0.720094	0.86832	0.568665	0.61721	0.490487	0.518664
chr14q	chr21q	199	0.740905	0.874157	0.569831	0.667093	0.503167	0.510777
chr14q	chr22q	163	0.713001	0.838224	0.554489	0.616278	0.493083	0.511811
chr15q	chr16p	228	0.71317	0.776019	0.557444	0.611839	0.499339	0.504581
chr15q	chr16q	218	0.719234	0.748727	0.56723	0.562309	0.501474	0.499324
chr15q	chr17p	178	0.736802	0.865425	0.545548	0.66004	0.495971	0.505521
chr15q	chr17q	196	0.726323	0.735739	0.580104	0.619425	0.495168	0.505863
chr15q	chr18p	205	0.745351	0.851657	0.539082	0.62962	0.505502	0.498241
chr15q	chr18q	181	0.742047	0.762463	0.550873	0.580461	0.495325	0.49876
chr15q	chr19p	205	0.732948	0.847637	0.541489	0.618815	0.496703	0.508964
chr15q	chr19q	195	0.758398	0.89853	0.598209	0.701069	0.499339	0.501355
chr15q	chr20p	200	0.702377	0.854971	0.547035	0.667484	0.509862	0.498147
chr15q	chr20q	174	0.726598	0.869154	0.569813	0.609847	0.490628	0.517288
chr15q	chr21q	230	0.684761	0.836025	0.555255	0.636337	0.500218	0.506015
chr15q	chr22q	194	0.705945	0.829374	0.537168	0.650558	0.49297	0.510181
chr16p	chr16q	291	0.727708	0.68957	0.600821	0.530732	0.505722	0.498349
chr16p	chr17p	201	0.769532	0.8445	0.585508	0.639173	0.49871	0.50308
chr16p	chr17q	220	0.779768	0.729391	0.660497	0.615422	0.496713	0.50229
chr16p	chr18p	231	0.785285	0.835657	0.592076	0.618333	0.511339	0.498839
chr16p	chr18q	205	0.783089	0.74232	0.605535	0.569862	0.500679	0.498929
chr16p	chr19p	236	0.736653	0.800604	0.584827	0.653556	0.495742	0.502785
chr16p	chr19q	212	0.761208	0.861448	0.607768	0.662882	0.501852	0.49864
chr16p	chr20p	216	0.782744	0.864603	0.584965	0.637609	0.511499	0.494519
chr16p	chr20q	199	0.767991	0.854946	0.624134	0.623684	0.490538	0.512166
chr16p	chr21q	250	0.77387	0.850541	0.580106	0.642476	0.500766	0.501308
chr16p	chr22q	218	0.743991	0.806113	0.570724	0.628274	0.495261	0.50732
chr16q	chr17p	205	0.725322	0.839325	0.541768	0.634663	0.495013	0.506586
chr16q	chr17q	199	0.763886	0.744868	0.583262	0.612381	0.497931	0.510654
chr16q	chr18p	214	0.71204	0.803354	0.54481	0.644583	0.503952	0.499137
chr16q	chr18q	187	0.750237	0.741848	0.567891	0.589839	0.497656	0.503159
chr16q	chr19p	212	0.755131	0.843007	0.581501	0.69763	0.498948	0.513343
chr16q	chr19q	201	0.756246	0.881498	0.589836	0.689836	0.497787	0.501938
chr16q	chr20p	202	0.709585	0.839375	0.536028	0.658709	0.504333	0.494926
chr16q	chr20q	174	0.732111	0.854847	0.55481	0.613073	0.491968	0.520519
chr16q	chr21q	236	0.750169	0.858102	0.544603	0.66234	0.499746	0.507686
chr16q	chr22q	211	0.76237	0.84726	0.564486	0.685314	0.492689	0.511799
chr17p	chr17q	199	0.829544	0.693916	0.640431	0.594565	0.500496	0.50173
chr17p	chr18p	186	0.823257	0.793254	0.618514	0.626559	0.505756	0.488432
chr17p	chr18q	168	0.865684	0.756838	0.637309	0.594555	0.49914	0.493217
chr17p	chr19p	191	0.84933	0.833482	0.680009	0.650547	0.50115	0.503792
chr17p	chr19q	181	0.868975	0.889515	0.66679	0.662739	0.504631	0.497106
chr17p	chr20p	157	0.853125	0.863683	0.596124	0.627984	0.514096	0.493002
chr17p	chr20q	139	0.85467	0.865802	0.600791	0.585025	0.490285	0.507596
chr17p	chr21q	198	0.844132	0.847126	0.604223	0.642613	0.502509	0.498657
chr17p	chr22q	171	0.843286	0.825237	0.618271	0.62537	0.498088	0.50578
chr17q	chr18p	189	0.734295	0.835856	0.658844	0.710691	0.51047	0.492187
chr17q	chr18q	168	0.754355	0.766851	0.64517	0.647878	0.501864	0.494726
chr17q	chr19p	199	0.750541	0.851929	0.639492	0.693455	0.501518	0.502915
chr17q	chr19q	185	0.761291	0.894528	0.64726	0.709118	0.505932	0.497265
chr17q	chr20p	166	0.737417	0.867324	0.648402	0.699288	0.516587	0.494488
chr17q	chr20q	152	0.713681	0.853503	0.605887	0.60462	0.491854	0.507794
chr17q	chr21q	210	0.739312	0.86251	0.643931	0.690434	0.503441	0.498383
chr17q	chr22q	174	0.743081	0.84618	0.610725	0.669525	0.499182	0.50554
chr18p	chr18q	249	0.764667	0.653799	0.57998	0.522984	0.491867	0.502713
chr18p	chr19p	205	0.821962	0.830635	0.620149	0.649442	0.498286	0.517914
chr18p	chr19q	193	0.791813	0.845654	0.603748	0.613459	0.500108	0.509209
chr18p	chr20p	201	0.766131	0.813975	0.560969	0.589458	0.510117	0.504652
chr18p	chr20q	175	0.807717	0.848761	0.639116	0.591004	0.487214	0.521717
chr18p	chr21q	233	0.797109	0.828219	0.583015	0.601784	0.492517	0.505945
chr18p	chr22q	195	0.818839	0.825859	0.652018	0.649297	0.495315	0.520029
chr18q	chr19p	185	0.729718	0.832437	0.572108	0.656385	0.496991	0.505663
chr18q	chr19q	173	0.720516	0.866602	0.555311	0.645849	0.49979	0.498391
chr18q	chr20p	178	0.749698	0.870564	0.541214	0.61999	0.510347	0.495489
chr18q	chr20q	164	0.770504	0.882414	0.58546	0.60567	0.485275	0.508309
chr18q	chr21q	209	0.719041	0.84445	0.531795	0.614333	0.493285	0.495349
chr18q	chr22q	176	0.740363	0.838668	0.569302	0.644996	0.493212	0.506678
chr19p	chr19q	240	0.740604	0.788021	0.592101	0.596031	0.505721	0.49552
chr19p	chr20p	174	0.85046	0.874479	0.621014	0.650084	0.515846	0.491978
chr19p	chr20q	163	0.851739	0.875577	0.632703	0.631341	0.494761	0.509511
chr19p	chr21q	230	0.822643	0.841854	0.638629	0.650092	0.507013	0.500536
chr19p	chr22q	196	0.804003	0.802469	0.613876	0.617606	0.49901	0.504098
chr19q	chr20p	167	0.861057	0.850451	0.640933	0.681522	0.508552	0.494872
chr19q	chr20q	151	0.888447	0.877498	0.625813	0.606706	0.489115	0.513722
chr19q	chr21q	205	0.869002	0.849968	0.645647	0.636789	0.499958	0.503654
chr19q	chr22q	184	0.879508	0.84115	0.695421	0.67201	0.492195	0.507369
chr20p	chr20q	231	0.701435	0.711339	0.612373	0.537485	0.489777	0.527495
chr20p	chr21q	214	0.828251	0.816486	0.591335	0.588393	0.498617	0.516065
chr20p	chr22q	179	0.867478	0.840921	0.652328	0.616556	0.490118	0.518831
chr20q	chr21q	202	0.864706	0.856151	0.605022	0.627918	0.511184	0.4901
chr20q	chr22q	158	0.870689	0.844059	0.605294	0.638966	0.505196	0.495522
chr21q	chr22q	209	0.858767	0.838673	0.608021	0.616054	0.49805	0.509556

## Sheet: Supp Table 7
Supplementary Table 7 | Detailed statistics for DepMap search for false-positive dependencies due to proximity bias in both the 22Q4 data.
Context	Gene name	Entrez gene_id	Chromosome Arm	Start	End	Benjamini-Hochberg corrected p-value for cell lines with no CNVs	Relative dependency (<context> minus other cancer CLs) for cell line with no CNVs	Benjamini-Hochberg corrected p-value for all cell lines	Relative dependency (<context> minus other cancer CLs) for all cell lines	Mean copy number	Mean expression (Transcripts per Million reads - TPM)	Low expression?	Number of cell lines without CNVs	Total number of cell lines
B-Lymphoblastic Leukemia/Lymphoma	SS18	6760	chr18q	26016253	26091217	5.29e-05	-0.188694	4.24e-05	-0.177045	0.985164	4.81715	FALSE	11	12
B-Lymphoblastic Leukemia/Lymphoma	MAPRE2	10982	chr18q	34976928	35143470	0.009673	0.0735316	0.0246942	0.0610129	0.985164	4.58047	FALSE	11	12
B-Lymphoblastic Leukemia/Lymphoma	ELOA2	51224	chr18q	47032527	47035621	0.000635818	-0.0955966	0.000347018	-0.0886703	0.985164	0.0244802	TRUE	11	12
B-Lymphoblastic Leukemia/Lymphoma	SKA1	220134	chr18q	50375040	50394168	0.00182096	0.253734	0.000321309	0.310606	0.985164	4.40559	FALSE	11	12
B-Lymphoblastic Leukemia/Lymphoma	ME2	4200	chr18q	50879080	50954257	0.000665436	-0.14906	5.96e-05	-0.163279	0.985164	5.65331	FALSE	11	12
B-Lymphoblastic Leukemia/Lymphoma	FECH	2235	chr18q	57544377	57586732	3.2e-05	-0.514294	6.45e-06	-0.469507	0.984126	3.6844	FALSE	10	12
B-Lymphoblastic Leukemia/Lymphoma	GRP	2922	chr18q	59220158	59230774	0.00454904	-0.107169	0.000198066	-0.117223	0.984126	0.045176	TRUE	10	12
B-Lymphoblastic Leukemia/Lymphoma	PHLPP1	23239	chr18q	62715541	62980433	7e-06	-0.169451	7.41e-09	-0.197628	0.988353	3.63173	FALSE	11	12
B-Lymphoblastic Leukemia/Lymphoma	BCL2	596	chr18q	63123346	63320128	1.67e-16	-0.550192	5.36e-26	-0.556444	0.988353	5.10925	FALSE	11	12
B-Lymphoblastic Leukemia/Lymphoma	KDSR	2531	chr18q	63327726	63367228	0.00177872	-0.233467	0.00659184	-0.203487	0.988353	4.06906	FALSE	11	12
B-Lymphoblastic Leukemia/Lymphoma	RTTN	25914	chr18q	70003031	70205726	0.000336309	-0.321881	0.00183393	-0.271478	0.988353	3.35557	FALSE	11	12
B-Lymphoblastic Leukemia/Lymphoma	NFATC1	4772	chr18q	79395856	79529325	8.34e-05	-0.101751	2.79e-07	-0.122987	0.988353	3.11365	FALSE	11	12
B-Lymphoblastic Leukemia/Lymphoma	RBFA	79863	chr18q	80034389	80050651	0.000104521	-0.185453	0.000988912	-0.152348	0.988353	4.77712	FALSE	11	12
Neuroblastoma	ACP1	52	chr2p	264140	278283	0.00186306	-0.0737822	0.000190331	-0.0743306	1.00376	7.35418	FALSE	18	26
Neuroblastoma	SOX11	6664	chr2p	5692384	5701385	2.57e-19	-0.305212	6.54e-46	-0.397077	1.00466	4.47965	FALSE	17	26
Neuroblastoma	MBOAT2	129642	chr2p	8852690	9003709	0.000261138	-0.102002	0.0672641	-0.0392349	1.00713	4.40298	FALSE	15	26
Neuroblastoma	ADAM17	6868	chr2p	9488486	9556732	0.000158486	-0.145155	1.51e-06	-0.143408	1.00713	4.26782	FALSE	15	26
Neuroblastoma	KCNF1	3754	chr2p	10911934	10914225	0.00745062	-0.0814733	1.67e-06	-0.106857	1.00221	0.283016	TRUE	14	26
Neuroblastoma	NTSR2	23620	chr2p	11658178	11670195	0.000252379	-0.121674	0.00019434	-0.0827984	1.0018	0	TRUE	12	26
Neuroblastoma	LRATD1	151354	chr2p	14632700	14650814	0.00445247	-0.11265	0.00297896	-0.0875744	1.00547	2.06645	FALSE	14	26
Neuroblastoma	KCNS3	3790	chr2p	17877847	18361616	0.00661682	-0.0641409	0.00780997	-0.0457257	1.00415	1.37217	FALSE	13	26
Neuroblastoma	LDAH	60526	chr2p	20684014	20823130	0.00261676	-0.085738	0.000158988	-0.0794554	1.00832	4.68908	FALSE	14	26
Neuroblastoma	ADCY3	109	chr2p	24819169	24920237	0.00620041	-0.100207	1.23e-06	-0.12478	1.00252	4.22337	FALSE	13	26
Neuroblastoma	FAM166C	339778	chr2p	26562585	26579532	0.00846378	-0.0656764	2.4e-09	-0.108525	0.995989	0.173295	TRUE	12	26
Neuroblastoma	KHK	3795	chr2p	27086772	27100762	0.00362339	-0.0737982	1.21e-08	-0.101863	0.995989	2.67052	FALSE	12	26
Neuroblastoma	ALK	238	chr2p	29192774	29921586	7.7e-08	-0.172909	1.73e-28	-0.279116	0.99715	3.39413	FALSE	13	26
Neuroblastoma	BIRC6	57448	chr2p	32357023	32619571	0.00418075	0.218202	0.000174569	0.206756	1.00476	4.76793	FALSE	12	26
Neuroblastoma	ATL2	64225	chr2p	38293954	38377285	0.000134162	-0.365958	7.22e-05	-0.280203	0.999327	5.29981	FALSE	13	26
Neuroblastoma	CAMKMT	79823	chr2p	44361947	44772592	0.00964841	-0.0728072	0.0256308	-0.0502956	1.00754	3.15446	FALSE	15	26
Neuroblastoma	PRKCE	5581	chr2p	45651345	46187990	0.000469402	-0.132693	1.25e-05	-0.131161	1.00098	2.95234	FALSE	15	26
Neuroblastoma	EML6	400954	chr2p	54723499	54972025	0.00328654	-0.0876852	0.000180117	-0.0975894	0.99661	3.16452	FALSE	19	26
Neuroblastoma	PPP4R3B	57223	chr2p	55547292	55618880	7.18e-05	0.119424	0.0204826	0.0592898	0.997621	4.97059	FALSE	18	26
Neuroblastoma	PEX13	5194	chr2p	61017225	61051990	0.0011884	0.123513	0.000194966	0.128841	1.00043	4.13358	FALSE	21	26
Neuroblastoma	B3GNT2	10678	chr2p	62196115	62224731	0.000117913	0.127193	0.000548711	0.109453	0.999117	3.67759	FALSE	21	26
Neuroblastoma	EHBP1	23301	chr2p	62673851	63046487	6.91e-07	-0.102153	5.38e-11	-0.1208	0.999117	4.98904	FALSE	21	26
Neuroblastoma	OTX1	5013	chr2p	63050057	63057836	0.00256644	-0.0688959	7.6e-07	-0.1078	0.999117	0.459141	FALSE	21	26
Neuroblastoma	VPS54	51542	chr2p	63892146	64019428	0.00916994	-0.145877	0.00236687	-0.148454	1.00018	3.84215	FALSE	21	26
Neuroblastoma	AFTPH	54812	chr2p	64524299	64593005	0.000456769	0.1118	1.23e-05	0.120369	1.001	3.96305	FALSE	21	26
Neuroblastoma	ACTR2	10097	chr2p	65227788	65271253	0.000851814	0.291165	0.0013406	0.250061	1.001	7.03302	FALSE	21	26
Neuroblastoma	C1D	10438	chr2p	68041130	68110948	0.000150247	-0.171389	7.71e-06	-0.18013	1.001	4.87744	FALSE	21	26
Neuroblastoma	FAM136A	84908	chr2p	70295976	70302067	0.00398234	-0.127472	5.63e-05	-0.168079	0.998001	5.32709	FALSE	21	26
Neuroblastoma	NAGK	55577	chr2p	71064344	71079808	0.000194912	0.0851043	0.00429319	0.0586925	0.998001	4.71081	FALSE	21	26
Neuroblastoma	WDR54	84058	chr2p	74421678	74425755	0.0083949	-0.0822271	0.00119976	-0.092717	1.00048	5.85166	FALSE	20	26
Neuroblastoma	PCGF1	84759	chr2p	74505043	74507695	0.00068345	-0.14318	9.72e-05	-0.140194	1.00048	5.72143	FALSE	20	26
Neuroblastoma	TLX2	3196	chr2p	74513463	74517148	5.57e-05	-0.0994478	1.62e-06	-0.102433	1.00048	5.61742	FALSE	20	26
Neuroblastoma	LRRTM4	80059	chr2p	76747685	77593319	0.00258827	0.0776448	0.00847863	0.0592734	1.00048	0.39031	FALSE	20	26
Neuroblastoma	KCMF1	56888	chr2p	84971093	85059472	0.00107803	0.284427	0.000346003	0.273918	1.0009	4.88838	FALSE	20	26
Neuroblastoma	RETSAT	54884	chr2p	85341955	85354531	0.00873679	0.0698327	0.00820263	0.0615032	1.0009	3.59982	FALSE	20	26
Renal Cell Carcinoma	ALLC	55821	chr2p	3658200	3702671	0.00450225	-0.0645308	0.00196889	-0.0592026	1.00874	0.0126542	TRUE	19	27
Renal Cell Carcinoma	KIDINS220	57498	chr2p	8721081	8837630	0.00391991	0.117837	0.0130028	0.0904328	1.00608	3.66337	FALSE	20	27
Renal Cell Carcinoma	LAPTM4A	9741	chr2p	20032650	20051628	0.00284871	-0.062538	0.00510105	-0.0505323	1.00384	8.37489	FALSE	19	27
Renal Cell Carcinoma	DTNB	1838	chr2p	25377198	25673647	0.00394293	-0.0741607	0.00026977	-0.0817923	1.00817	2.67697	FALSE	19	27
Renal Cell Carcinoma	DRC1	92749	chr2p	26401920	26456711	0.000614888	-0.0809043	0.000162179	-0.0758383	1.00503	0.0839119	TRUE	20	27
Renal Cell Carcinoma	CIB4	130106	chr2p	26581205	26641366	0.00900038	-0.0658875	0.0972167	-0.0357683	1.00503	0.149407	TRUE	20	27
Renal Cell Carcinoma	DPYSL5	56896	chr2p	26847747	26950351	0.00438852	-0.0515596	0.0117404	-0.0412773	1.00503	0.693044	FALSE	20	27
Renal Cell Carcinoma	KHK	3795	chr2p	27086772	27100762	0.00841162	-0.0521368	0.0157166	-0.042676	1.00503	1.53761	FALSE	20	27
Renal Cell Carcinoma	ZNF512	84450	chr2p	27582969	27623217	0.000130322	-0.0940339	0.0048739	-0.0620967	1.00503	4.23005	FALSE	20	27
Renal Cell Carcinoma	SUPT7L	9913	chr2p	27650809	27663840	0.00514211	0.153465	0.000301037	0.170482	1.00503	4.56643	FALSE	20	27
Renal Cell Carcinoma	FOSL2	2355	chr2p	28392448	28417317	0.00611743	-0.10422	0.00116011	-0.113224	1.00503	5.54627	FALSE	20	27
Renal Cell Carcinoma	NLRC4	58484	chr2p	32224453	32265732	0.000136215	-0.067629	0.000695635	-0.0535185	1.0062	0.249144	TRUE	20	27
Renal Cell Carcinoma	GEMIN6	79833	chr2p	38751534	38785002	3.27e-05	0.25272	5.12e-05	0.208571	1.00656	3.64834	FALSE	20	27
Renal Cell Carcinoma	PKDCC	91461	chr2p	42048021	42058517	0.0074109	-0.0629776	0.00337237	-0.0602692	1.0078	2.79911	FALSE	20	27
Renal Cell Carcinoma	LRPPRC	10128	chr2p	43886224	43996226	0.000268543	0.279734	4.51e-05	0.26001	1.00521	5.98326	FALSE	20	27
Renal Cell Carcinoma	EPAS1	2034	chr2p	46293667	46386697	5.97e-23	-0.310181	1.43e-20	-0.236494	1.00521	4.82311	FALSE	20	27
Renal Cell Carcinoma	FBXO11	80204	chr2p	47789316	47906498	0.00633954	0.15188	0.00180225	0.147793	1.00521	4.44632	FALSE	20	27
Renal Cell Carcinoma	C2orf73	129852	chr2p	54330034	54383742	0.00241424	-0.0598882	0.0481108	-0.03515	1.00723	0.146012	TRUE	20	27
Renal Cell Carcinoma	CCDC88A	55704	chr2p	55287842	55419895	0.005882	0.0706115	0.0124301	0.0563364	1.00723	4.0706	FALSE	20	27
Renal Cell Carcinoma	PNPT1	87178	chr2p	55634061	55693863	0.000878655	0.22977	0.000225249	0.213437	1.00723	4.39605	FALSE	20	27
Renal Cell Carcinoma	EFEMP1	2202	chr2p	55865967	55924139	0.00628297	-0.0614489	0.00487303	-0.0544031	1.00723	3.32153	FALSE	20	27
Renal Cell Carcinoma	XPO1	7514	chr2p	61476032	61538741	0.0060847	-0.217792	0.00595874	-0.184018	1.00299	6.1572	FALSE	20	27
Renal Cell Carcinoma	RAB1A	5861	chr2p	65070696	65130331	4.02e-05	-0.192214	1.32e-07	-0.213203	1.0051	7.46872	FALSE	20	27
Renal Cell Carcinoma	ARHGAP25	9938	chr2p	68679601	68826833	0.000518058	-0.0807017	0.00664027	-0.0550971	1.00585	0.182606	TRUE	20	27
Renal Cell Carcinoma	AAK1	22848	chr2p	69457997	69674349	4.23e-05	-0.0907973	5.79e-05	-0.0806329	1.00585	3.28375	FALSE	20	27
Renal Cell Carcinoma	VAX2	25806	chr2p	70900576	70965373	0.00866601	-0.0507913	0.0585367	-0.0323807	1.00656	0.131406	TRUE	20	27
Renal Cell Carcinoma	PAIP2B	400961	chr2p	71182738	71227103	0.00902505	-0.0577732	0.00315109	-0.0564017	1.00656	0.645923	FALSE	20	27
Renal Cell Carcinoma	ZNF638	27332	chr2p	71276561	71435069	1.43e-05	-0.173673	2.32e-05	-0.142382	1.00656	5.66494	FALSE	20	27
Renal Cell Carcinoma	EXOC6B	23233	chr2p	72175984	72826041	0.000577389	-0.0838595	2.48e-05	-0.0880701	1.00656	2.58106	FALSE	20	27
Renal Cell Carcinoma	STAMBP	10617	chr2p	73828916	73873659	1.43e-10	-0.587221	1.38e-08	-0.461866	1.00656	4.96055	FALSE	20	27
Renal Cell Carcinoma	MOB1A	55233	chr2p	74152528	74178898	0.00565301	-0.0649086	0.00621562	-0.0569738	1.00656	5.56362	FALSE	20	27
Renal Cell Carcinoma	SLC4A5	57835	chr2p	74216242	74343416	6.81e-07	-0.201232	1.47e-05	-0.151756	1.00759	0.649318	FALSE	20	27
Renal Cell Carcinoma	MRPL53	116540	chr2p	74471982	74472687	0.00779454	0.164509	0.00489534	0.142708	1.00801	6.5363	FALSE	20	27
Renal Cell Carcinoma	LBX2	85474	chr2p	74497517	74503316	0.00871934	-0.0659031	0.0107801	-0.0556365	1.00801	1.3762	FALSE	20	27
Renal Cell Carcinoma	LOXL3	84695	chr2p	74532258	74555690	0.000842895	-0.0826744	0.00421062	-0.0637851	1.00801	0.634651	FALSE	20	27
Renal Cell Carcinoma	DOK1	1796	chr2p	74549026	74557551	0.00309225	-0.0659261	0.0180292	-0.0461492	1.01065	3.20408	FALSE	21	27
Renal Cell Carcinoma	POLE4	56655	chr2p	74958643	74970128	0.00033382	-0.162238	0.000252328	-0.141454	1.00801	5.5033	FALSE	20	27
Renal Cell Carcinoma	LRRTM4	80059	chr2p	76747685	77593319	1.96e-05	-0.109644	1.17e-05	-0.096597	1.00801	0.0318763	TRUE	20	27
Renal Cell Carcinoma	TRABD2A	129293	chr2p	84821650	84907008	0.000720664	-0.0775579	0.00039808	-0.0709421	1.01248	1.78913	FALSE	19	27
Renal Cell Carcinoma	USP39	10713	chr2p	85602856	85649283	0.00242318	-0.199648	0.00732101	-0.149574	1.00921	5.40645	FALSE	20	27
Renal Cell Carcinoma	ATOH8	84913	chr2p	85751344	85791383	0.00583611	-0.0891105	0.0104821	-0.0735743	1.00921	2.5534	FALSE	20	27
Renal Cell Carcinoma	PTCD3	55037	chr2p	86106223	86142157	0.00284536	0.165777	0.000558848	0.165591	1.00921	5.25501	FALSE	20	27
Renal Cell Carcinoma	MRPL35	51318	chr2p	86199355	86213790	0.00443999	0.165346	0.00102244	0.162396	1.00921	5.44837	FALSE	20	27
Renal Cell Carcinoma	REEP1	65055	chr2p	86213993	86338083	8.37e-07	-0.140059	6.94e-06	-0.107912	1.00921	0.312654	FALSE	20	27
Renal Cell Carcinoma	RNF103	7844	chr2p	86603398	86623866	0.005382	-0.0757123	0.00996973	-0.0620021	1.00921	3.68034	FALSE	20	27
Renal Cell Carcinoma	FABP1	2168	chr2p	88122982	88128062	0.00340292	-0.0649561	0.015859	-0.0457694	1.00948	0.30724	FALSE	20	27
Renal Cell Carcinoma	TEX37	200523	chr2p	88524649	88529585	0.000471098	-0.0716623	0.0369916	-0.037851	1.00948	0.02103	TRUE	20	27

## Sheet: Supp Table 8
Supplementary Table 8 | Detailed statistics for DepMap search for false-positive dependencies due to proximity bias in both the 23Q2 data.
Context	Gene name	Entrez gene_id	Chromosome Arm	Start	End	Benjamini-Hochberg corrected p-value for cell lines with no CNVs	Relative dependency (<context> minus other cancer CLs) for cell line with no CNVs	Benjamini-Hochberg corrected p-value for all cell lines	Relative dependency (<context> minus other cancer CLs) for all cell lines	Mean copy number	Mean expression (Transcripts per Million reads - TPM)	Low expression?	Number of cell lines without CNVs	Total number of cell lines
B-Lymphoblastic Leukemia/Lymphoma	SS18	6760	chr18q	26016253	26091217	0.000933508	-0.173087	0.000921936	-0.164108	0.985164	4.81715	FALSE	11	12
B-Lymphoblastic Leukemia/Lymphoma	MAPRE2	10982	chr18q	34976928	35143470	0.00573939	0.080392	0.00752649	0.0723576	0.985164	4.58047	FALSE	11	12
B-Lymphoblastic Leukemia/Lymphoma	FECH	2235	chr18q	57544377	57586732	0.00040382	-0.338666	0.000120016	-0.325251	0.984126	3.6844	FALSE	10	12
B-Lymphoblastic Leukemia/Lymphoma	PHLPP1	23239	chr18q	62715541	62980433	0.000617106	-0.142863	6.69949e-07	-0.184338	0.988353	3.63173	FALSE	11	12
B-Lymphoblastic Leukemia/Lymphoma	BCL2	596	chr18q	63123346	63320128	1.53385e-07	-0.371803	8.05414e-14	-0.399226	0.988353	5.10925	FALSE	11	12
B-Lymphoblastic Leukemia/Lymphoma	KDSR	2531	chr18q	63327726	63367228	0.00122004	-0.270206	0.00659804	-0.230768	0.988353	4.06906	FALSE	11	12
B-Lymphoblastic Leukemia/Lymphoma	RTTN	25914	chr18q	70003031	70205726	0.00013994	-0.328939	0.00221644	-0.256534	0.988353	3.35557	FALSE	11	12
B-Lymphoblastic Leukemia/Lymphoma	NFATC1	4772	chr18q	79395856	79529325	0.000659185	-0.0949105	1.14678e-05	-0.112196	0.988353	3.11365	FALSE	11	12
B-Lymphoblastic Leukemia/Lymphoma	RBFA	79863	chr18q	80034389	80050651	0.000447781	-0.189364	0.00143704	-0.163758	0.988353	4.77712	FALSE	11	12
Neuroblastoma	SOX11	6664	chr2p	5692384	5701385	7.39794e-19	-0.30505	2.49837e-43	-0.394276	1.00733	4.24733	FALSE	19	28
Neuroblastoma	MBOAT2	129642	chr2p	8852690	9003709	0.00337621	-0.079312	0.554813	-0.0127689	1.00983	4.36152	FALSE	17	28
Neuroblastoma	ADAM17	6868	chr2p	9488486	9556732	0.00337256	-0.0881124	0.00133504	-0.0752815	1.00983	4.27819	FALSE	17	28
Neuroblastoma	NTSR2	23620	chr2p	11658178	11670195	0.00120662	-0.112738	8.03668e-05	-0.0890001	1.00429	0.00110425	TRUE	13	28
Neuroblastoma	LRATD1	151354	chr2p	14632700	14650814	0.00611721	-0.105917	0.00075741	-0.0939625	1.00547	2.06645	FALSE	14	28
Neuroblastoma	TP53I3	9540	chr2p	24077433	24085861	0.00376786	-0.0887369	8.16345e-05	-0.0883657	1.00941	4.72146	FALSE	15	28
Neuroblastoma	NCOA1	8648	chr2p	24491254	24770702	0.00859564	-0.0838446	1.22739e-05	-0.100205	1.0041	2.90366	FALSE	14	28
Neuroblastoma	ADCY3	109	chr2p	24819169	24920237	0.00812045	-0.106299	1.93958e-05	-0.122027	1.0041	4.16547	FALSE	14	28
Neuroblastoma	ALK	238	chr2p	29192774	29921586	6.19299e-08	-0.177527	2.56166e-29	-0.296158	0.999114	3.38866	FALSE	14	28
Neuroblastoma	CAPN14	440854	chr2p	31173056	31233858	0.000375072	0.0797084	0.108962	0.0267323	0.999114	0.150841	TRUE	14	28
Neuroblastoma	BIRC6	57448	chr2p	32357023	32619571	0.000333576	0.285935	4.64332e-05	0.236469	1.00629	4.74206	FALSE	13	28
Neuroblastoma	ATL2	64225	chr2p	38293954	38377285	9.82205e-05	-0.393363	0.000192724	-0.279394	1.00113	5.25504	FALSE	14	28
Neuroblastoma	SRSF7	6432	chr2p	38743599	38751494	0.00381463	-0.296855	0.000139958	-0.27732	1.00113	7.7519	FALSE	14	28
Neuroblastoma	CAMKMT	79823	chr2p	44361947	44772592	0.0069743	-0.0777919	0.00152629	-0.0698923	1.01136	3.16484	FALSE	16	28
Neuroblastoma	PRKCE	5581	chr2p	45651345	46187990	0.000608394	-0.133144	4.84261e-05	-0.124627	1.00521	2.91075	FALSE	16	28
Neuroblastoma	PPP1R21	129285	chr2p	48440598	48515391	0.00372472	0.0855723	0.00527741	0.0671332	0.999285	3.15291	FALSE	20	28
Neuroblastoma	FSHR	2492	chr2p	48962157	49154527	0.000602905	0.0748305	3.2077e-06	0.0842984	0.996927	0.0133225	TRUE	20	28
Neuroblastoma	PPP4R3B	57223	chr2p	55547292	55618880	1.10922e-05	0.131705	0.00117569	0.0822299	0.998268	4.88456	FALSE	20	28
Neuroblastoma	PEX13	5194	chr2p	61017225	61051990	0.00029609	0.131227	2.68671e-05	0.137951	1.00075	4.09136	FALSE	23	28
Neuroblastoma	XPO1	7514	chr2p	61476032	61538741	0.00666043	0.201731	0.00725247	0.177752	0.99955	6.54179	FALSE	23	28
Neuroblastoma	B3GNT2	10678	chr2p	62196115	62224731	6.73488e-06	0.155518	1.59439e-05	0.140728	0.99955	3.68766	FALSE	23	28
Neuroblastoma	EHBP1	23301	chr2p	62673851	63046487	0.000555759	-0.0741074	4.64267e-06	-0.0866551	0.99955	4.93055	FALSE	23	28
Neuroblastoma	VPS54	51542	chr2p	63892146	64019428	0.0042376	-0.168222	0.00135247	-0.166146	1.00052	3.79589	FALSE	23	28
Neuroblastoma	AFTPH	54812	chr2p	64524299	64593005	0.000100159	0.113065	5.427e-07	0.126265	1.00127	3.94144	FALSE	23	28
Neuroblastoma	ACTR2	10097	chr2p	65227788	65271253	0.000169805	0.311479	0.00025029	0.266643	1.00127	6.9933	FALSE	23	28
Neuroblastoma	SPRED2	200734	chr2p	65310851	65432637	0.0021448	0.105422	0.00858469	0.0785438	1.00127	4.47956	FALSE	23	28
Neuroblastoma	C1D	10438	chr2p	68041130	68110948	0.000553008	-0.169357	0.000123456	-0.166147	1.00103	4.81279	FALSE	23	28
Neuroblastoma	CNRIP1	25927	chr2p	68284171	68320051	0.00649995	0.0594598	0.0340126	0.0429592	1.00103	5.52269	FALSE	23	28
Neuroblastoma	GMCL1	64395	chr2p	69829660	69881384	0.00809555	0.0605462	0.0257633	0.0466028	0.998293	3.70348	FALSE	23	28
Neuroblastoma	NAGK	55577	chr2p	71064344	71079808	0.000288962	0.0932985	0.00132457	0.0739233	0.998293	4.77782	FALSE	23	28
Neuroblastoma	PAIP2B	400961	chr2p	71182738	71227103	0.00646252	0.0572569	6.17285e-06	0.0860195	0.998293	1.36744	FALSE	23	28
Neuroblastoma	EXOC6B	23233	chr2p	72175984	72826041	0.00569301	0.0590896	0.00904974	0.0498645	0.998293	2.90196	FALSE	23	28
Neuroblastoma	SMYD5	10322	chr2p	73214222	73227221	0.00103872	0.0986728	2.83576e-05	0.110825	0.998047	4.4445	FALSE	22	28
Neuroblastoma	DGUOK	1716	chr2p	73926826	73958961	0.00982301	0.0707541	0.00169556	0.0738912	0.997955	6.98607	FALSE	21	28
Neuroblastoma	INO80B	83444	chr2p	74455087	74457944	0.00887525	0.115073	0.0021163	0.118492	1.00056	4.55021	FALSE	22	28
Neuroblastoma	PCGF1	84759	chr2p	74505043	74507695	0.00208649	-0.136039	0.000345662	-0.136986	1.00056	5.65594	FALSE	22	28
Neuroblastoma	DQX1	165545	chr2p	74518131	74526281	0.00506607	0.0633643	0.000402757	0.0702876	1.00056	3.84094	FALSE	22	28
Neuroblastoma	DOK1	1796	chr2p	74549026	74557551	0.00566223	0.0587982	0.00535487	0.0533319	1.00056	3.46906	FALSE	22	28
Neuroblastoma	M1AP	130951	chr2p	74557883	74648338	0.00196777	0.0604522	0.0267018	0.0395479	1.00056	0.062699	TRUE	22	28
Neuroblastoma	HK2	3099	chr2p	74834127	74893359	0.00599301	0.123412	0.00258734	0.117918	1.00056	4.77788	FALSE	22	28
Neuroblastoma	LRRTM4	80059	chr2p	76747685	77593319	1.20517e-05	0.110022	0.000113816	0.0856605	1.00056	0.412172	FALSE	22	28
Neuroblastoma	SUCLG1	8802	chr2p	84423528	84460045	0.000711266	0.129126	0.0311967	0.0710581	1.00094	6.45642	FALSE	22	28
Neuroblastoma	TRABD2A	129293	chr2p	84821650	84907008	0.000215026	0.081159	0.000179947	0.0735233	1.00094	0.699602	FALSE	22	28
Neuroblastoma	KCMF1	56888	chr2p	84971093	85059472	7.97465e-05	0.258173	7.25116e-06	0.259322	1.00094	4.88547	FALSE	22	28
Neuroblastoma	RETSAT	54884	chr2p	85341955	85354531	0.00313765	0.0716952	0.00106075	0.069786	1.00094	3.64176	FALSE	22	28
Neuroblastoma	VAMP5	10791	chr2p	85584431	85593406	0.00299334	0.0991533	0.00018308	0.107216	1.00094	2.30622	FALSE	22	28
Neuroblastoma	KRCC1	51315	chr2p	88027205	88064252	0.00675438	0.0627277	8.89756e-05	0.084741	0.995388	3.71168	FALSE	24	28
Neuroblastoma	SMYD1	150572	chr2p	88067825	88113384	0.000196571	0.0813878	2.84431e-05	0.0866161	0.995388	0.0490653	TRUE	24	28
Neuroblastoma	THNSL2	55258	chr2p	88170295	88186636	0.00675026	0.0648203	0.00333303	0.067837	0.995388	1.17493	FALSE	24	28
Renal Cell Carcinoma	KIDINS220	57498	chr2p	8721081	8837630	0.00122868	0.16812	0.00421163	0.130075	1.00704	3.67328	FALSE	19	26
Renal Cell Carcinoma	ZNF512	84450	chr2p	27582969	27623217	0.00372542	-0.0693272	0.0465478	-0.0423038	1.00592	4.25021	FALSE	19	26
Renal Cell Carcinoma	SUPT7L	9913	chr2p	27650809	27663840	0.00731804	0.1602	0.000424669	0.179973	1.00592	4.57972	FALSE	19	26
Renal Cell Carcinoma	BABAM2	9577	chr2p	27889941	28338901	0.00875014	0.0863554	0.00107337	0.0921739	1.00592	5.07355	FALSE	19	26
Renal Cell Carcinoma	NLRC4	58484	chr2p	32224453	32265732	0.00557431	-0.0627992	0.0220379	-0.0443523	1.0073	0.254333	TRUE	19	26
Renal Cell Carcinoma	NDUFAF7	55471	chr2p	37231631	37253403	0.00779463	0.143245	0.00280162	0.136171	1.00538	3.72693	FALSE	19	26
Renal Cell Carcinoma	GEMIN6	79833	chr2p	38751534	38785002	2.99504e-05	0.281754	4.38109e-05	0.233047	1.00768	3.63668	FALSE	19	26
Renal Cell Carcinoma	THUMPD2	80745	chr2p	39736060	39779267	0.00607837	0.0720173	0.020566	0.0509884	1.00768	3.21524	FALSE	19	26
Renal Cell Carcinoma	LRPPRC	10128	chr2p	43886224	43996226	6.38321e-05	0.352249	5.26308e-06	0.332143	1.00625	6.00872	FALSE	19	26
Renal Cell Carcinoma	EPAS1	2034	chr2p	46293667	46386697	2.92352e-20	-0.299409	2.03941e-16	-0.21639	1.00625	4.90205	FALSE	19	26
Renal Cell Carcinoma	FBXO11	80204	chr2p	47789316	47906498	0.00363039	0.187124	0.00100794	0.180066	1.00625	4.46441	FALSE	19	26
Renal Cell Carcinoma	CCDC88A	55704	chr2p	55287842	55419895	0.00941873	0.0586584	0.0193311	0.0456165	1.00838	4.10666	FALSE	19	26
Renal Cell Carcinoma	PNPT1	87178	chr2p	55634061	55693863	0.000230223	0.261079	5.98443e-05	0.233545	1.00838	4.43504	FALSE	19	26
Renal Cell Carcinoma	RAB1A	5861	chr2p	65070696	65130331	0.0022472	-0.123439	1.4732e-05	-0.149668	1.00615	7.4761	FALSE	19	26
Renal Cell Carcinoma	ARHGAP25	9938	chr2p	68679601	68826833	0.000833415	-0.0762593	0.0134887	-0.0483159	1.00694	0.191462	TRUE	19	26
Renal Cell Carcinoma	AAK1	22848	chr2p	69457997	69674349	0.00290592	-0.0754022	0.00235603	-0.0694598	1.00694	3.30595	FALSE	19	26
Renal Cell Carcinoma	ZNF638	27332	chr2p	71276561	71435069	0.000462741	-0.161003	0.000539051	-0.132538	1.00768	5.65956	FALSE	19	26
Renal Cell Carcinoma	SPR	6697	chr2p	72887382	72892158	0.00414261	0.0882528	0.0086115	0.069152	1.00768	5.04694	FALSE	19	26
Renal Cell Carcinoma	STAMBP	10617	chr2p	73828916	73873659	5.07438e-06	-0.349455	2.0471e-05	-0.282684	1.00768	4.96836	FALSE	19	26
Renal Cell Carcinoma	SLC4A5	57835	chr2p	74216242	74343416	0.000108414	-0.126863	0.000647457	-0.0955905	1.00876	0.664748	FALSE	19	26
Renal Cell Carcinoma	MRPL53	116540	chr2p	74471982	74472687	0.00129175	0.2146	0.0003183	0.197663	1.00921	6.54443	FALSE	19	26
Renal Cell Carcinoma	LOXL3	84695	chr2p	74532258	74555690	0.00322542	-0.0756777	0.0147948	-0.0561927	1.00921	0.6388	FALSE	19	26
Renal Cell Carcinoma	DOK1	1796	chr2p	74549026	74557551	0.0080724	-0.0589675	0.059116	-0.0375086	1.01191	3.16352	FALSE	20	26
Renal Cell Carcinoma	MRPL19	9801	chr2p	75646783	75690851	0.00443076	0.134797	0.00113038	0.127675	1.00921	5.22897	FALSE	19	26
Renal Cell Carcinoma	LRRTM4	80059	chr2p	76747685	77593319	0.000313464	-0.0974858	0.000206956	-0.0854062	1.00921	0.0313095	TRUE	19	26
Renal Cell Carcinoma	PTCD3	55037	chr2p	86106223	86142157	0.00172838	0.212532	0.000267374	0.212364	1.01046	5.26566	FALSE	19	26
Renal Cell Carcinoma	IMMT	10989	chr2p	86143932	86195472	0.00826203	0.100954	0.000136354	0.125758	1.01046	6.04994	FALSE	19	26
Renal Cell Carcinoma	MRPL35	51318	chr2p	86199355	86213790	0.00165232	0.17806	0.00072659	0.160912	1.01046	5.46542	FALSE	19	26
Renal Cell Carcinoma	REEP1	65055	chr2p	86213993	86338083	0.000148896	-0.108693	0.000782135	-0.0813481	1.01046	0.308029	FALSE	19	26
Renal Cell Carcinoma	TEX37	200523	chr2p	88524649	88529585	0.00647277	-0.0534167	0.222382	-0.0208019	1.01075	0.0221369	TRUE	19	26
