# Supplementary material for: High-resolution genome-wide mapping of chromosome-arm-scale truncations induced by CRISPR–Cas9 editing
Source: Nat Genet. 2024 May 29;56(7):1482–93. doi: 10.1038/s41588-024-01758-y (PMC11250378; doi:10.1038/s41588-024-01758-y)
Supplement: Supplementary file 4 — Statistical source data for Fig. 4a–c. [file 41588_2024_1758_MOESM4_ESM.csv]

	test_stats	test_mean	wt_stats	wt_mean	diff	search_mode	n_sample_bootstrap	n_test	n_wt	abs_diff	tp53
TP53	[0.67953834, 0.68024842, 0.6816422799999999, 0.6801920200000001, 0.6801959200000001, 0.68453644, 0.6756282400000001, 0.6784077399999999, 0.68289552, 0.67796368, 0.68708572, 0.6760929, 0.68452384, 0.68137722, 0.68146988, 0.6785884200000001, 0.6776548800000001, 0.68139686, 0.6854313400000001, 0.68500664, 0.68135112, 0.6750714400000001, 0.6829959200000001, 0.6826515800000001, 0.6709916200000001, 0.6…	0.680149863	[0.6521548199999999, 0.65250356, 0.6522556200000001, 0.65008204, 0.6526797999999999, 0.65379432, 0.6570083199999999, 0.65513542, 0.6498643999999999, 0.63708284, 0.65095258, 0.6466020399999999, 0.64973898, 0.64458528, 0.6452426800000001, 0.64239526, 0.65372166, 0.6527215599999999, 0.6528294800000001, 0.6489035, 0.6519162600000001, 0.64866602, 0.6540421, 0.6504775, 0.64857194, 0.6383253600000001, 0…	0.648532794	0.03161707	lof	212	277	266	0.03161707
BMPR1A	[0.57142264, 0.5577332799999999, 0.5439868400000001, 0.55452868, 0.5594378799999999, 0.5546696, 0.56044942, 0.55733576, 0.5596382, 0.55755406, 0.54911006, 0.55832206, 0.55830786, 0.55681714, 0.55114418, 0.55807382, 0.55487254, 0.57380392, 0.5555272800000001, 0.56958624, 0.56668518, 0.56455608, 0.54939414, 0.55046712, 0.56895958, 0.5608922999999999, 0.55927926, 0.55677532, 0.5602250200000001, 0.56…	0.55763941	[0.56544732, 0.5615017400000001, 0.56098088, 0.5523037599999999, 0.58095738, 0.5851683400000001, 0.59370986, 0.5704116400000001, 0.5819411999999999, 0.57904106, 0.6104115, 0.58986556, 0.5964065599999999, 0.5696413, 0.56714318, 0.5577589599999999, 0.5846276399999999, 0.58575506, 0.5823659000000001, 0.58604118, 0.58703696, 0.5780268, 0.5577075599999999, 0.5771639999999999, 0.59219324, 0.57810658, 0…	0.574462565	-0.016823155	lof	20	51	202	0.016823155	lof
BMPR1A	[0.5546502, 0.5568912, 0.557222, 0.5635843199999999, 0.56216398, 0.56056906, 0.5654726999999999, 0.56175612, 0.55395662, 0.55701974, 0.56282106, 0.5605199, 0.5682809, 0.5705013800000001, 0.55613632, 0.551398, 0.56919906, 0.560265, 0.56195448, 0.5800106, 0.55879396, 0.5669039, 0.55751022, 0.56161764, 0.5618270599999999, 0.56038864, 0.5639607, 0.56241466, 0.55541798, 0.56811666, 0.57344812, 0.56092…	0.560871793	[0.5466451400000001, 0.56365854, 0.55102096, 0.57296682, 0.5682077799999999, 0.58182324, 0.54569194, 0.5527324, 0.55397898, 0.53786952, 0.55629896, 0.5578650599999999, 0.5696825400000001, 0.54551042, 0.5726884799999999, 0.5564008800000001, 0.54251292, 0.56611096, 0.5544102, 0.5754556200000001, 0.5730149, 0.54671148, 0.57128108, 0.53203622, 0.5469124399999999, 0.55538152, 0.5357069799999999, 0.553…	0.556962152	0.003909641	lof	20	29	217	0.003909641	wt
BRCA2	[0.57180634, 0.5634004400000001, 0.5667426, 0.56249306, 0.56937608, 0.57421524, 0.60230148, 0.57149916, 0.5927074400000001, 0.59227754, 0.5735559, 0.56345342, 0.5551691799999999, 0.5700511599999999, 0.58527888, 0.57235322, 0.5677336, 0.58522604, 0.56372214, 0.5737742, 0.57701634, 0.5602269, 0.56932388, 0.5711355, 0.58032388, 0.5850845800000001, 0.56601174, 0.5729902199999999, 0.56125982, 0.588576…	0.575467988	[0.54063514, 0.54914156, 0.5441921000000001, 0.5577943, 0.5529587600000001, 0.54498514, 0.53623864, 0.54734846, 0.5475456400000001, 0.56280558, 0.5594854, 0.56188212, 0.55174226, 0.55154468, 0.58731508, 0.5651189600000001, 0.55827972, 0.5556507399999999, 0.5356819199999999, 0.56348262, 0.5643714400000001, 0.56493226, 0.57476058, 0.5537020800000001, 0.56121104, 0.55033744, 0.5405037199999999, 0.55…	0.556300938	0.01916705	lof	20	40	172	0.01916705	wt
BRCA2	[0.55644024, 0.5429264, 0.56530476, 0.57165666, 0.5741037, 0.5675357, 0.56115578, 0.55644024, 0.5709249, 0.57388412, 0.5810848799999999, 0.5636134800000001, 0.55992558, 0.56749112, 0.5856855, 0.5594863999999999, 0.5580897400000001, 0.57254542, 0.56687118, 0.59274826, 0.57554408, 0.58929154, 0.5724121600000001, 0.5782124000000001, 0.5800664000000001, 0.56692484, 0.5614918, 0.5665962, 0.55385268, 0…	0.56961209	[0.5667884200000001, 0.57848268, 0.5645712199999999, 0.54731924, 0.58382626, 0.5726513799999999, 0.57593788, 0.56608484, 0.5506380399999999, 0.57413136, 0.5768844, 0.56965694, 0.5879272, 0.5818011, 0.5801756, 0.58283182, 0.55577282, 0.5623275600000001, 0.56231776, 0.5792121400000001, 0.5663762800000001, 0.57560904, 0.5440359600000001, 0.57607444, 0.56589646, 0.5673237600000001, 0.58362236, 0.5777…	0.570236227	-0.000624137	amp	20	35	135	0.000624137	lof
BRCA2	[0.5763216400000001, 0.58676326, 0.57093282, 0.57961376, 0.56515286, 0.56228762, 0.5590107799999999, 0.56929794, 0.5933054000000001, 0.58390876, 0.59050124, 0.55912164, 0.58277816, 0.5693701400000001, 0.5722259599999999, 0.5769093000000001, 0.5720428, 0.5753985, 0.5569968799999999, 0.5766031199999999, 0.57214548, 0.57923052, 0.5773124799999999, 0.56670294, 0.57227298, 0.54931854, 0.56202894, 0.60…	0.572040813	[0.5667884200000001, 0.57848268, 0.5645712199999999, 0.54731924, 0.58382626, 0.5726513799999999, 0.57593788, 0.56608484, 0.5506380399999999, 0.57413136, 0.5768844, 0.56965694, 0.5879272, 0.5818011, 0.5801756, 0.58283182, 0.55577282, 0.5623275600000001, 0.56231776, 0.5792121400000001, 0.5663762800000001, 0.57560904, 0.5440359600000001, 0.57607444, 0.56589646, 0.5673237600000001, 0.58362236, 0.5777…	0.570236227	0.001804586	lof	20	86	135	0.001804586	lof
BTG2	[0.56202698, 0.55486384, 0.54931816, 0.55802082, 0.5594871600000001, 0.55794856, 0.55795342, 0.5634444200000001, 0.5777974, 0.56016812, 0.55936464, 0.53930116, 0.53742552, 0.5400366, 0.56123716, 0.5511016999999999, 0.57092612, 0.5653828799999999, 0.54738326, 0.5637139000000001, 0.57111728, 0.56426096, 0.55079378, 0.5553018999999999, 0.5502847599999999, 0.5368202599999999, 0.56879238, 0.58557372, …	0.562141956	[0.53859678, 0.55537872, 0.54875986, 0.5505469000000001, 0.5580657800000001, 0.5618565, 0.5676303, 0.55719068, 0.5521596, 0.5476657199999999, 0.5452492, 0.5525401000000001, 0.53789942, 0.54961418, 0.54773724, 0.5445696400000001, 0.5468412600000001, 0.52823938, 0.55655548, 0.5443621599999999, 0.56122736, 0.57411614, 0.55539246, 0.5385519999999999, 0.56392456, 0.55278508, 0.5610949000000001, 0.5679…	0.555173864	0.006968092	amp	20	87	173	0.006968092	wt
BTG2	[0.55469008, 0.57156204, 0.55819412, 0.5565395, 0.5826128800000001, 0.55879028, 0.56256412, 0.5615844, 0.55847984, 0.5686762800000001, 0.56163744, 0.5577031800000001, 0.55886918, 0.5704284, 0.56582182, 0.54677876, 0.5749474, 0.56931876, 0.57173416, 0.57125466, 0.56762074, 0.59465396, 0.56897922, 0.5635245799999999, 0.5569931799999999, 0.5882023, 0.58181636, 0.55859426, 0.57719918, 0.56490836, 0.5…	0.565501318	[0.5866111199999999, 0.55372638, 0.5690483599999999, 0.5672159, 0.5792921400000001, 0.6055889999999999, 0.5761408, 0.5792255000000001, 0.5595057400000001, 0.56786422, 0.5977589799999999, 0.59434694, 0.58584204, 0.5617135000000001, 0.55775354, 0.55851006, 0.5845012399999999, 0.5671909, 0.5952277000000001, 0.577976, 0.57193916, 0.59838008, 0.56688738, 0.56106518, 0.5970936, 0.57037554, 0.5755634000…	0.575834209	-0.010332891	amp	20	81	188	0.010332891	lof
CCND2	[0.56448382, 0.59481868, 0.6003056999999999, 0.5947815, 0.5731836199999999, 0.59041332, 0.5843689400000001, 0.59590526, 0.60955022, 0.6070755800000001, 0.6089436, 0.5767555, 0.59422528, 0.58577174, 0.58560118, 0.5954045, 0.60002808, 0.60416344, 0.59635012, 0.56767558, 0.6113574799999999, 0.58523532, 0.5981048, 0.57958406, 0.5908578800000001, 0.5738907999999999, 0.59953106, 0.6304666400000001, 0.5…	0.59174684	[0.55536726, 0.5476417, 0.57339258, 0.56690878, 0.5654457, 0.58310842, 0.55986352, 0.5772561599999999, 0.57048494, 0.55941778, 0.5619715200000001, 0.5715405, 0.5768107199999999, 0.5679984400000001, 0.5704937, 0.5660868, 0.5756988599999999, 0.56733298, 0.54588974, 0.57435596, 0.56375802, 0.54988506, 0.57868442, 0.5461915, 0.57134102, 0.5676220200000001, 0.57321108, 0.57977298, 0.5858346799999999, …	0.565854191	0.025892649	amp	20	54	183	0.025892649	lof
CCND2	[0.5710729, 0.56756804, 0.55841494, 0.58900858, 0.58470746, 0.56606786, 0.56931246, 0.55913728, 0.57571796, 0.55081272, 0.5591126799999999, 0.58767312, 0.57880842, 0.5748487800000001, 0.5986102, 0.57459828, 0.5956507400000001, 0.56672472, 0.5641014, 0.56828494, 0.5882442200000001, 0.55636876, 0.5687636, 0.58501708, 0.5709691400000001, 0.5733106800000001, 0.56998384, 0.57797358, 0.58448776, 0.5898…	0.580947713	[0.55536726, 0.5476417, 0.57339258, 0.56690878, 0.5654457, 0.58310842, 0.55986352, 0.5772561599999999, 0.57048494, 0.55941778, 0.5619715200000001, 0.5715405, 0.5768107199999999, 0.5679984400000001, 0.5704937, 0.5660868, 0.5756988599999999, 0.56733298, 0.54588974, 0.57435596, 0.56375802, 0.54988506, 0.57868442, 0.5461915, 0.57134102, 0.5676220200000001, 0.57321108, 0.57977298, 0.5858346799999999, …	0.565854191	0.015093522	lof	20	39	183	0.015093522	lof
CCND2	[0.570937, 0.5683818599999999, 0.58137898, 0.5848585799999999, 0.57554332, 0.569635, 0.6054191400000001, 0.56270976, 0.56100746, 0.5679191, 0.57077394, 0.57613442, 0.58565666, 0.56031504, 0.59373552, 0.5773556999999999, 0.5745264, 0.60469498, 0.61339106, 0.5693947200000001, 0.58544822, 0.59378618, 0.6003679000000001, 0.57134048, 0.58266474, 0.5818956, 0.57789702, 0.57753684, 0.59312404, 0.5767781…	0.584576263	[0.54419714, 0.5483014, 0.5566943599999999, 0.55572214, 0.5461293, 0.56282838, 0.5517137000000001, 0.55215272, 0.54072436, 0.54901272, 0.5441095, 0.53573598, 0.55200978, 0.5402413, 0.5578603200000001, 0.53878964, 0.54916734, 0.5562227000000001, 0.53905146, 0.5579464000000001, 0.5753360999999999, 0.5407224, 0.56185934, 0.54092584, 0.55658904, 0.55583186, 0.5461261, 0.55919448, 0.54797058, 0.549956…	0.550459739	0.034116524	amp	20	44	210	0.034116524	wt
CDKN2A	[0.58372226, 0.5713342, 0.5722556999999999, 0.55819332, 0.5576988799999999, 0.61212114, 0.5606901999999999, 0.56263932, 0.58867516, 0.6046257, 0.60079938, 0.55018962, 0.5663924, 0.5637367600000001, 0.60489228, 0.57690736, 0.56387228, 0.5730936000000001, 0.58492154, 0.5666994999999999, 0.59237516, 0.5939679999999999, 0.57309452, 0.55415214, 0.57759026, 0.5910027200000001, 0.57548276, 0.58114446, 0…	0.578480443	[0.5520513, 0.5618982, 0.55617286, 0.5645798599999999, 0.57212244, 0.5614223199999999, 0.55835566, 0.55681464, 0.54653158, 0.54352358, 0.56652026, 0.55452362, 0.54700302, 0.55894748, 0.5560696799999999, 0.56088032, 0.551914, 0.5514553400000001, 0.5618397, 0.54994232, 0.5583471, 0.56429158, 0.56653182, 0.56149104, 0.55141522, 0.56212812, 0.54944192, 0.55275624, 0.57344452, 0.55027, 0.54729454, 0.5…	0.554200935	0.024279507	lof	20	156	82	0.024279507	lof
CDKN2A	[0.571109, 0.58183818, 0.5522436000000001, 0.55697578, 0.5713552, 0.5469009800000001, 0.5478731, 0.58230976, 0.56351534, 0.56675108, 0.5416748200000001, 0.57898326, 0.56683326, 0.5588014199999999, 0.5696283799999999, 0.57710744, 0.5590902400000001, 0.57307062, 0.58433952, 0.54011466, 0.5480969, 0.54590868, 0.56118746, 0.5486973999999999, 0.58255526, 0.56695008, 0.5754628599999999, 0.56907206, 0.5…	0.564936624	[0.53624614, 0.56165894, 0.54747954, 0.5612009600000001, 0.53524932, 0.5466879, 0.54239026, 0.57948228, 0.5539857600000001, 0.54297706, 0.58010722, 0.5454441, 0.5532605199999999, 0.53250254, 0.5538097000000001, 0.5597044, 0.5729929199999999, 0.5318459, 0.5646207, 0.55256378, 0.54549218, 0.54954234, 0.55376778, 0.53705688, 0.54112018, 0.5556415800000001, 0.56297692, 0.53390704, 0.57244934, 0.55074…	0.55065897	0.014277654	lof	20	136	112	0.014277654	wt
CDKN2B	[0.55677368, 0.56361184, 0.57583668, 0.5720659, 0.55964258, 0.6114694799999999, 0.5750336199999999, 0.5851168600000001, 0.5728659400000001, 0.57363834, 0.58296042, 0.54983238, 0.5686538800000001, 0.55959744, 0.5896160399999999, 0.57738008, 0.5796407600000001, 0.56808276, 0.5869084999999999, 0.57995318, 0.58377886, 0.5844309000000001, 0.58398496, 0.57026474, 0.58770644, 0.57287674, 0.57123552, 0.5…	0.579865708	[0.5505332, 0.5608190399999999, 0.55604792, 0.5390315999999999, 0.57422786, 0.56207684, 0.54688228, 0.5759445, 0.54717428, 0.57364052, 0.5605448, 0.5539088, 0.55579024, 0.55522852, 0.5564716799999999, 0.55219964, 0.55740114, 0.5696819200000001, 0.54570464, 0.5663725000000001, 0.54691172, 0.56084636, 0.5924056600000001, 0.5577901, 0.57742204, 0.56797676, 0.5508126, 0.56436334, 0.56266424, 0.542819…	0.558518984	0.021346724	lof	20	154	103	0.021346724	lof
CDKN2B	[0.56881624, 0.5869384, 0.5487875200000001, 0.55443874, 0.57375106, 0.55402332, 0.5593586399999999, 0.56184778, 0.55696308, 0.5588459400000001, 0.54092708, 0.5634605, 0.56290038, 0.55948194, 0.55824234, 0.5703600400000001, 0.5733316399999999, 0.57344166, 0.5717666, 0.55621442, 0.55638356, 0.54306356, 0.5634134000000001, 0.5549114199999999, 0.5882705, 0.55001276, 0.56008818, 0.56976464, 0.57478156…	0.566013704	[0.5398608, 0.5511337000000001, 0.559857, 0.53531212, 0.55059052, 0.5395578000000001, 0.5449280000000001, 0.54986062, 0.5488644, 0.54990972, 0.55899248, 0.5627482, 0.55228532, 0.54521378, 0.56176666, 0.5561591, 0.57249352, 0.5287284, 0.5514241200000001, 0.55604518, 0.5599571600000001, 0.54968846, 0.53140738, 0.5587700200000001, 0.54550658, 0.5430132400000001, 0.5397362800000001, 0.55329878, 0.570…	0.551149183	0.014864521	lof	20	132	124	0.014864521	wt
CDKN2C	[0.56468948, 0.55640258, 0.5712577799999999, 0.57811294, 0.56269058, 0.56641898, 0.5755879199999999, 0.55700364, 0.5636491800000001, 0.5502287, 0.57360382, 0.54612622, 0.57525468, 0.563079, 0.56061792, 0.5507540799999999, 0.5686300599999999, 0.5675963199999999, 0.55337934, 0.55734434, 0.5701959, 0.5695342800000001, 0.5586833, 0.5497753, 0.5775873, 0.5585873800000001, 0.55943862, 0.56420684, 0.564…	0.561601636	[0.572432, 0.5646745200000001, 0.57411078, 0.58370362, 0.55264118, 0.6093283599999999, 0.57850274, 0.56649724, 0.56055256, 0.59792516, 0.5908707, 0.56976978, 0.56428766, 0.5654064799999999, 0.55479708, 0.5799306, 0.59491956, 0.5707327, 0.5834085999999999, 0.5712438, 0.5722852999999999, 0.55975386, 0.59641894, 0.55927752, 0.56356912, 0.54778078, 0.58459222, 0.5580775199999999, 0.55680468, 0.575412…	0.571717095	-0.010115459	amp	20	37	195	0.010115459	lof
CDKN2C	[0.54069754, 0.55280616, 0.56879512, 0.5667575599999999, 0.5678564, 0.57154634, 0.56570106, 0.54917428, 0.55970036, 0.56710118, 0.5649774399999999, 0.58439768, 0.56890862, 0.55854048, 0.5741605, 0.57363204, 0.5667833600000001, 0.5931801999999999, 0.59044374, 0.55699444, 0.5736476, 0.56967112, 0.56224486, 0.5603791800000001, 0.5802066599999999, 0.59036816, 0.585003, 0.57060736, 0.56732734, 0.55963…	0.574619063	[0.572432, 0.5646745200000001, 0.57411078, 0.58370362, 0.55264118, 0.6093283599999999, 0.57850274, 0.56649724, 0.56055256, 0.59792516, 0.5908707, 0.56976978, 0.56428766, 0.5654064799999999, 0.55479708, 0.5799306, 0.59491956, 0.5707327, 0.5834085999999999, 0.5712438, 0.5722852999999999, 0.55975386, 0.59641894, 0.55927752, 0.56356912, 0.54778078, 0.58459222, 0.5580775199999999, 0.55680468, 0.575412…	0.571717095	0.002901968	lof	20	44	195	0.002901968	lof
JAK2	[0.54839076, 0.5501466, 0.54570538, 0.5485017600000001, 0.5520414, 0.54819904, 0.55947398, 0.54592102, 0.5455688999999999, 0.55879626, 0.54548792, 0.55106192, 0.55796968, 0.56166092, 0.57211742, 0.55606206, 0.5432851, 0.55883228, 0.5490606200000001, 0.5435812, 0.5368339799999999, 0.5597433, 0.5510630999999999, 0.5553314, 0.53968668, 0.56751986, 0.55313678, 0.54622192, 0.56191874, 0.53845556, 0.54…	0.552976799	[0.57236526, 0.58194214, 0.53664828, 0.5540174, 0.57422624, 0.5545608, 0.5672324799999999, 0.55248098, 0.5474513599999999, 0.55492376, 0.55828122, 0.56379198, 0.56418258, 0.54963048, 0.5609655, 0.5556885, 0.55645988, 0.5453034200000001, 0.57030614, 0.57456064, 0.54504002, 0.55725834, 0.5753879, 0.57754204, 0.5645762, 0.53901336, 0.58571894, 0.57170404, 0.55634558, 0.5841214, 0.5478495800000001, 0…	0.559646821	-0.006670022	lof	20	48	192	0.006670022	wt
JAK2	[0.5812516600000001, 0.5835796, 0.5797831000000001, 0.569573, 0.595479, 0.5861742799999999, 0.59087268, 0.5749379, 0.58718228, 0.57821212, 0.58584148, 0.58646702, 0.5681333, 0.58932144, 0.57542158, 0.57300388, 0.58141596, 0.59335536, 0.5873819400000001, 0.57059426, 0.58440718, 0.57677726, 0.5844192800000001, 0.5832292200000001, 0.576101, 0.57790184, 0.59362974, 0.57457232, 0.57157554, 0.59228696,…	0.582276233	[0.5667432, 0.54905266, 0.57039212, 0.55921748, 0.5667232, 0.5840825, 0.5601051800000001, 0.55709402, 0.55240014, 0.5809671799999999, 0.55476422, 0.55923732, 0.57258494, 0.56633376, 0.56274974, 0.5543164199999999, 0.55862888, 0.56162368, 0.5765347999999999, 0.55014508, 0.57242184, 0.5685905, 0.5678485600000001, 0.54957358, 0.5651752600000001, 0.5539280400000001, 0.5522005, 0.5598010400000001, 0.5…	0.56090093	0.021375303	amp	20	37	128	0.021375303	lof
JAK2	[0.57315182, 0.56388384, 0.57131952, 0.57234778, 0.5841651999999999, 0.58107186, 0.59381006, 0.5749229, 0.57651296, 0.5918813799999999, 0.59380278, 0.5874803, 0.56625826, 0.575231, 0.55226126, 0.61080032, 0.57651348, 0.60114574, 0.60203926, 0.6092669399999999, 0.5983404, 0.60624608, 0.6075113400000001, 0.55180596, 0.60453882, 0.5847045200000001, 0.55656878, 0.60373594, 0.57964302, 0.58052534, 0.5…	0.581690465	[0.5667432, 0.54905266, 0.57039212, 0.55921748, 0.5667232, 0.5840825, 0.5601051800000001, 0.55709402, 0.55240014, 0.5809671799999999, 0.55476422, 0.55923732, 0.57258494, 0.56633376, 0.56274974, 0.5543164199999999, 0.55862888, 0.56162368, 0.5765347999999999, 0.55014508, 0.57242184, 0.5685905, 0.5678485600000001, 0.54957358, 0.5651752600000001, 0.5539280400000001, 0.5522005, 0.5598010400000001, 0.5…	0.56090093	0.020789535	lof	20	106	128	0.020789535	lof
KRAS	[0.57825192, 0.57889942, 0.58574754, 0.58942414, 0.60461672, 0.5907822, 0.58822182, 0.61323858, 0.58753096, 0.5891912, 0.5854535, 0.58614768, 0.57848668, 0.60380766, 0.5879728799999999, 0.5730539, 0.59538328, 0.56931036, 0.58356826, 0.5734551, 0.5776068599999999, 0.5951813, 0.59412248, 0.5872755000000001, 0.5909988799999999, 0.5719666800000001, 0.5611968, 0.5624332, 0.57293374, 0.5840476200000001…	0.582162943	[0.54178646, 0.5538356600000001, 0.56230666, 0.55053168, 0.55270436, 0.55277426, 0.54954922, 0.57459138, 0.55075586, 0.55494606, 0.55316686, 0.53202064, 0.55372984, 0.55012222, 0.5500356399999999, 0.5441306, 0.55534674, 0.55367918, 0.5478428000000001, 0.5577157399999999, 0.56542794, 0.55978476, 0.56585524, 0.5486539, 0.5497776600000001, 0.53977202, 0.5750371400000001, 0.53945862, 0.56617798, 0.56…	0.551777928	0.030385015	amp	20	43	191	0.030385015	wt
KRAS	[0.6218805000000001, 0.58896098, 0.5951200400000001, 0.5874074, 0.5943495, 0.6029121, 0.59174084, 0.57000132, 0.61570414, 0.60606602, 0.6259539799999999, 0.57791362, 0.58039686, 0.59403102, 0.6272855199999999, 0.5988433999999999, 0.58989778, 0.59397024, 0.6108935200000001, 0.59312148, 0.61501658, 0.5769788600000001, 0.59479662, 0.59482372, 0.6096447, 0.60076602, 0.5970814400000001, 0.6014346, 0.5…	0.597978673	[0.5672052, 0.5544294200000001, 0.56237206, 0.56769198, 0.5760145799999999, 0.5798926, 0.5585037199999999, 0.57725914, 0.5689280999999999, 0.56366626, 0.54958314, 0.57337174, 0.5589736599999999, 0.56874146, 0.55441198, 0.5651269800000001, 0.55914558, 0.56076222, 0.58095786, 0.58342474, 0.5791072800000001, 0.5528582, 0.56365234, 0.5395768, 0.59318472, 0.56129802, 0.5699612, 0.5705116, 0.57527546, …	0.5665539	0.031424773	amp	20	69	163	0.031424773	lof
MDM2	[0.5751258, 0.57072084, 0.5697542200000001, 0.5813347600000001, 0.57501762, 0.57321964, 0.5823109200000001, 0.5757985999999999, 0.56321964, 0.5740767, 0.5646653399999999, 0.55862662, 0.57857668, 0.5636641400000001, 0.58384146, 0.56059972, 0.56700548, 0.56781486, 0.56587032, 0.57076192, 0.56348034, 0.56517472, 0.5804448999999999, 0.57240762, 0.5703779, 0.58637678, 0.55659714, 0.56015888, 0.5774145…	0.569777694	[0.53767824, 0.5738065, 0.53900444, 0.5634781200000001, 0.54267698, 0.55286462, 0.55160278, 0.5427753599999999, 0.55191844, 0.5568983200000001, 0.55526288, 0.57836014, 0.5602960400000001, 0.55903552, 0.57678764, 0.56269528, 0.544204, 0.55796484, 0.55601662, 0.5461364599999999, 0.560086, 0.5662013, 0.55174128, 0.54394918, 0.54277184, 0.5534522, 0.57330218, 0.56211888, 0.55103494, 0.54612334, 0.556…	0.555994579	0.013783115	amp	20	52	210	0.013783115	wt
MDM2	[0.561124, 0.57209416, 0.57688176, 0.5927353, 0.55700526, 0.55681468, 0.57161386, 0.5636739399999999, 0.56187742, 0.58143438, 0.58639018, 0.56558644, 0.5677805, 0.56561778, 0.5729846000000001, 0.5906909400000001, 0.55674426, 0.55694468, 0.57605798, 0.55825398, 0.58039942, 0.5766509, 0.57351756, 0.5846285600000001, 0.58091884, 0.5614062200000001, 0.5621252600000001, 0.5776609, 0.57060154, 0.557695…	0.572211506	[0.5900034599999999, 0.57214092, 0.55748398, 0.5801624, 0.5556122600000001, 0.5871167399999999, 0.55392162, 0.5563924400000001, 0.57969088, 0.5747329999999999, 0.58592182, 0.57400752, 0.5649632800000001, 0.56429878, 0.57081116, 0.5655480199999999, 0.57290806, 0.5845369600000001, 0.5815064799999999, 0.5757777000000001, 0.55890408, 0.57250048, 0.56668256, 0.5668419, 0.58149082, 0.58402892, 0.564639…	0.571576062	0.000635445	amp	20	43	218	0.000635445	lof
MDM4	[0.56240106, 0.56810634, 0.5731411, 0.54755084, 0.5795672399999999, 0.54757936, 0.56466454, 0.57355078, 0.5652069000000001, 0.57843682, 0.5570965999999999, 0.5533547, 0.56086172, 0.5745762600000001, 0.5799089599999999, 0.5449288, 0.57399288, 0.5543473, 0.56057892, 0.562694, 0.5690801799999999, 0.5900713000000001, 0.56255904, 0.55117396, 0.5653172999999999, 0.5772345, 0.55217586, 0.575278979999999…	0.56475145	[0.57598256, 0.5620349, 0.56398914, 0.57673312, 0.5802191, 0.6032158000000001, 0.5823923000000001, 0.55950478, 0.56964646, 0.5672073799999999, 0.59893886, 0.5725252599999999, 0.56480416, 0.56935294, 0.57449546, 0.58685752, 0.57230694, 0.55765638, 0.5919082400000001, 0.57163838, 0.57029374, 0.59604668, 0.58935992, 0.56511952, 0.59845294, 0.57359248, 0.5683218800000001, 0.5963499800000001, 0.555030…	0.574446347	-0.009694897	amp	20	79	187	0.009694897	lof
MDM4	[0.56825812, 0.5625690400000001, 0.55738574, 0.55134608, 0.5701719, 0.56046962, 0.56200452, 0.57781722, 0.55829688, 0.5590814000000001, 0.54810636, 0.5526581, 0.5481940000000001, 0.55412414, 0.5703022399999998, 0.56686038, 0.55761932, 0.572834, 0.5526118, 0.5614747800000001, 0.57903668, 0.5589662, 0.55171676, 0.56216048, 0.56153242, 0.5407343, 0.56225492, 0.57371264, 0.5504660199999999, 0.5719325…	0.56286172	[0.53535028, 0.56733454, 0.5664237, 0.55590796, 0.5503889200000001, 0.5611267799999999, 0.54958554, 0.5359978, 0.5639707199999999, 0.56106862, 0.54754946, 0.57082156, 0.5536062, 0.5489067200000001, 0.5607179, 0.55324024, 0.54439536, 0.5501636599999999, 0.56545108, 0.5426373999999999, 0.56662976, 0.56374044, 0.5471873, 0.53213228, 0.5690298600000001, 0.5571203199999999, 0.5445125599999999, 0.55898…	0.553185509	0.00967621	amp	20	87	174	0.00967621	wt
PDGFB	[0.56087414, 0.55066208, 0.5639685400000001, 0.5686479400000001, 0.54971822, 0.55601196, 0.54853236, 0.55548504, 0.55561002, 0.57134718, 0.56979292, 0.56550958, 0.56058516, 0.55493038, 0.56437584, 0.5491405, 0.56208166, 0.5602775, 0.56863512, 0.56214856, 0.5644006, 0.57283526, 0.56352486, 0.56380078, 0.5607502, 0.5572716799999999, 0.56867646, 0.56028202, 0.56878012, 0.55479206, 0.56047494, 0.5539…	0.563603775	[0.55452312, 0.55162974, 0.55866408, 0.54448154, 0.5356023799999999, 0.55109892, 0.54769598, 0.55307998, 0.55736242, 0.53759868, 0.55850272, 0.55813128, 0.5514207999999999, 0.56725782, 0.55620068, 0.53305762, 0.5620577999999999, 0.54754916, 0.5586504000000001, 0.5698447799999999, 0.5769565399999999, 0.5717454, 0.55473022, 0.55037974, 0.57042874, 0.55506568, 0.5680261, 0.55001408, 0.56147322, 0.55…	0.556096136	0.00750764	lof	20	40	201	0.00750764	wt
PDGFB	[0.5791294600000001, 0.56252086, 0.56066108, 0.57320436, 0.5561624999999999, 0.5754925, 0.5695064599999999, 0.5848613, 0.58097626, 0.5823498, 0.58789942, 0.57666588, 0.5815176799999999, 0.57725202, 0.56394008, 0.58221736, 0.57133344, 0.57350042, 0.5849286, 0.57307992, 0.56947772, 0.58427394, 0.57260738, 0.58454564, 0.59732608, 0.5684895400000001, 0.56569168, 0.57472112, 0.56792422, 0.56355482, 0.…	0.57360104	[0.57057408, 0.55435112, 0.5634377399999999, 0.57576926, 0.58586686, 0.59218596, 0.5699655, 0.59879392, 0.5670786200000001, 0.5826570600000001, 0.5951654399999999, 0.58048034, 0.56025684, 0.56337084, 0.55804984, 0.5846656800000001, 0.57791726, 0.56745446, 0.5771257599999999, 0.5642843000000001, 0.57810134, 0.58163258, 0.5844668, 0.5777510800000001, 0.56682292, 0.56477842, 0.5878024, 0.57580687999…	0.57444681	-0.00084577	amp	20	31	171	0.00084577	lof
PDGFB	[0.54984918, 0.59675228, 0.5576488599999999, 0.5694159599999999, 0.56055774, 0.5491934, 0.5691195, 0.56249248, 0.5601366, 0.5896380999999999, 0.56673508, 0.57258586, 0.5522510799999999, 0.5509886, 0.57427964, 0.559345, 0.5600061199999999, 0.57342916, 0.58052864, 0.56301716, 0.5571834, 0.55969082, 0.56207082, 0.5576578999999999, 0.57331234, 0.5490010599999999, 0.57692992, 0.57035928, 0.54536888, 0…	0.567733661	[0.57057408, 0.55435112, 0.5634377399999999, 0.57576926, 0.58586686, 0.59218596, 0.5699655, 0.59879392, 0.5670786200000001, 0.5826570600000001, 0.5951654399999999, 0.58048034, 0.56025684, 0.56337084, 0.55804984, 0.5846656800000001, 0.57791726, 0.56745446, 0.5771257599999999, 0.5642843000000001, 0.57810134, 0.58163258, 0.5844668, 0.5777510800000001, 0.56682292, 0.56477842, 0.5878024, 0.57580687999…	0.57444681	-0.006713149	lof	20	75	171	0.006713149	lof
PTPN2	[0.55415956, 0.57545364, 0.5739721400000001, 0.55773736, 0.55854514, 0.55447834, 0.56980166, 0.55936136, 0.55842762, 0.5769605, 0.5852438, 0.56944654, 0.54587514, 0.54290422, 0.5600861, 0.54126318, 0.55738298, 0.5649462199999999, 0.5452897, 0.55411862, 0.55360544, 0.5462265199999999, 0.56387822, 0.55435278, 0.57803346, 0.56568882, 0.57351292, 0.56200876, 0.55873864, 0.56192284, 0.54155044, 0.5482…	0.5608698	[0.58789852, 0.5840145800000001, 0.56385382, 0.55845606, 0.5794284199999999, 0.57489544, 0.56516086, 0.58460472, 0.54134062, 0.56739668, 0.5714012599999999, 0.56206984, 0.57632014, 0.56574748, 0.55721954, 0.5590288600000001, 0.5569930399999999, 0.57521698, 0.57477686, 0.5828783799999999, 0.5631676400000001, 0.5854792600000001, 0.56695706, 0.5969981, 0.57106584, 0.5624800000000001, 0.56993388, 0.5…	0.570285586	-0.009415786	lof	20	65	159	0.009415786	lof
PTPN2	[0.57746938, 0.5830909, 0.5754198599999999, 0.56584516, 0.58841174, 0.60580322, 0.59138786, 0.58443464, 0.58386952, 0.60040792, 0.59665988, 0.58675998, 0.57888126, 0.57425866, 0.59831484, 0.59291106, 0.61064108, 0.5898278600000001, 0.6057883599999999, 0.5857148999999999, 0.5915091, 0.5984596, 0.58150324, 0.58670506, 0.59365386, 0.58001998, 0.5886759, 0.5841320600000001, 0.59046206, 0.584510919999…	0.591530767	[0.58789852, 0.5840145800000001, 0.56385382, 0.55845606, 0.5794284199999999, 0.57489544, 0.56516086, 0.58460472, 0.54134062, 0.56739668, 0.5714012599999999, 0.56206984, 0.57632014, 0.56574748, 0.55721954, 0.5590288600000001, 0.5569930399999999, 0.57521698, 0.57477686, 0.5828783799999999, 0.5631676400000001, 0.5854792600000001, 0.56695706, 0.5969981, 0.57106584, 0.5624800000000001, 0.56993388, 0.5…	0.570285586	0.021245181	amp	20	51	159	0.021245181	lof
PTPN2	[0.5770458, 0.58164972, 0.572054, 0.5693070800000001, 0.57424568, 0.5713798, 0.57475142, 0.58487196, 0.57671224, 0.574893, 0.5697261800000001, 0.5785068600000001, 0.57724332, 0.58649346, 0.5800367, 0.5895364399999999, 0.57442392, 0.57890362, 0.56136592, 0.5838367200000001, 0.57434214, 0.5680525200000001, 0.5725503000000001, 0.5722191999999999, 0.57767682, 0.5747627, 0.5775681399999999, 0.57963022…	0.577509119	[0.5504964600000001, 0.54260892, 0.56963138, 0.55224266, 0.5624736, 0.54688836, 0.56081288, 0.5397145600000001, 0.577218, 0.5465156600000001, 0.56958054, 0.5552807, 0.55728528, 0.5578930599999999, 0.5607468, 0.54764904, 0.5405283, 0.55267584, 0.5527112000000001, 0.5629090999999999, 0.5584621599999999, 0.56336672, 0.5572016200000001, 0.57030628, 0.54609208, 0.55764786, 0.5466903200000001, 0.556728…	0.555379286	0.022129833	lof	20	26	220	0.022129833	wt
PTPRD	[0.57859474, 0.56458058, 0.5725669, 0.58406064, 0.5730209399999999, 0.57216504, 0.59000196, 0.59455294, 0.5956381000000001, 0.5828093599999999, 0.60357484, 0.58316624, 0.5734580199999999, 0.5650879000000001, 0.5674857600000001, 0.58055152, 0.57595402, 0.59429516, 0.5906822599999999, 0.60431404, 0.58291252, 0.60141654, 0.60010182, 0.5810849800000001, 0.58759644, 0.55473968, 0.5835288200000001, 0.5…	0.581728823	[0.54762484, 0.5854301599999999, 0.55633868, 0.5521714799999999, 0.5732506799999999, 0.5682312, 0.56185266, 0.5653654800000001, 0.5496926000000001, 0.5546438, 0.54270164, 0.5564301, 0.57301924, 0.5580148, 0.55412612, 0.5411142800000001, 0.5358944800000001, 0.56362012, 0.56600332, 0.55336964, 0.55836248, 0.5584937999999999, 0.56056088, 0.57561822, 0.5763181, 0.57431134, 0.57330128, 0.55471828, 0.5…	0.559810071	0.021918752	lof	20	114	116	0.021918752	lof
PTPRD	[0.54646452, 0.5489307999999999, 0.56038382, 0.5498003, 0.55047354, 0.54755112, 0.5489518800000001, 0.53355872, 0.56036954, 0.5581372600000001, 0.54418796, 0.56044448, 0.5453906399999999, 0.5427634, 0.55167698, 0.56917256, 0.54768882, 0.5438658000000001, 0.54231626, 0.53095838, 0.54072362, 0.54348522, 0.5443456600000001, 0.54299942, 0.5495752399999999, 0.54802278, 0.54160896, 0.56087372, 0.551154…	0.549724314	[0.55385326, 0.5805551800000001, 0.55067564, 0.55475282, 0.55296228, 0.54006058, 0.56695494, 0.54970522, 0.55218696, 0.5678091999999999, 0.56205566, 0.56856734, 0.5916982399999999, 0.5490362599999999, 0.55943576, 0.5771375000000001, 0.5425545, 0.5740625, 0.54588668, 0.56582122, 0.5618208, 0.5531159800000001, 0.55865798, 0.5664162, 0.56472228, 0.56071204, 0.5921720399999999, 0.5689845800000001, 0.…	0.564532806	-0.014808492	lof	20	52	176	0.014808492	wt
PTPRD	[0.563889, 0.57174572, 0.58565234, 0.57530048, 0.59221802, 0.5768506400000001, 0.58838458, 0.59293032, 0.57501064, 0.58310752, 0.5757309, 0.578198, 0.5660184, 0.5856001399999999, 0.58847072, 0.5843936200000001, 0.58476968, 0.5780924000000001, 0.5842582000000001, 0.58690358, 0.5946460600000001, 0.58286248, 0.5749674, 0.58397984, 0.58285762, 0.57559046, 0.57170142, 0.5786224999999999, 0.57384038, 0…	0.581085833	[0.54762484, 0.5854301599999999, 0.55633868, 0.5521714799999999, 0.5732506799999999, 0.5682312, 0.56185266, 0.5653654800000001, 0.5496926000000001, 0.5546438, 0.54270164, 0.5564301, 0.57301924, 0.5580148, 0.55412612, 0.5411142800000001, 0.5358944800000001, 0.56362012, 0.56600332, 0.55336964, 0.55836248, 0.5584937999999999, 0.56056088, 0.57561822, 0.5763181, 0.57431134, 0.57330128, 0.55471828, 0.5…	0.559810071	0.021275762	amp	20	33	116	0.021275762	lof
SETBP1	[0.5739751200000001, 0.5751982999999999, 0.5640464000000001, 0.57011926, 0.5699322, 0.58505368, 0.58949902, 0.54788212, 0.5715165799999999, 0.56116566, 0.58134768, 0.5601309999999999, 0.54723726, 0.5524447, 0.5668205999999999, 0.5601448, 0.57486676, 0.5733144, 0.5677447, 0.5881535, 0.5519403399999999, 0.60509406, 0.5623842600000001, 0.5805178599999999, 0.6052653, 0.5741814399999999, 0.59275436, 0…	0.57110573	[0.5734728, 0.56584624, 0.580133, 0.56351312, 0.57265152, 0.5855971200000001, 0.5801426, 0.5783641, 0.5741578199999999, 0.5694329, 0.56619752, 0.5600799999999999, 0.5945302800000001, 0.5558278, 0.57302398, 0.57512012, 0.56570746, 0.5855178200000001, 0.5680708, 0.5805356399999999, 0.59443612, 0.56574542, 0.57812582, 0.57490616, 0.58350932, 0.57924266, 0.57893968, 0.58300414, 0.5801343400000001, 0.…	0.576786684	-0.005680954	lof	20	127	113	0.005680954	lof
SETBP1	[0.57614426, 0.57140814, 0.58184948, 0.59254548, 0.60804576, 0.59287188, 0.58035598, 0.57704848, 0.57086992, 0.5796782, 0.59091882, 0.57408142, 0.58246492, 0.5813943, 0.59479512, 0.59421388, 0.57764258, 0.58533122, 0.5806857799999999, 0.56828078, 0.5967543399999999, 0.57000558, 0.5959831600000001, 0.5782469, 0.5934510000000001, 0.56970136, 0.5850069600000001, 0.5950139400000001, 0.59089756, 0.599…	0.582841446	[0.56446556, 0.55355758, 0.56182978, 0.5467081, 0.56299298, 0.5533972199999999, 0.5424787000000001, 0.56524984, 0.5496116000000001, 0.53644662, 0.5351960200000001, 0.55098016, 0.54992432, 0.55318934, 0.5813228, 0.5457321, 0.5450071200000001, 0.54671348, 0.57009976, 0.5688382, 0.5543768, 0.5513446, 0.5419540399999999, 0.54969966, 0.55381692, 0.56615074, 0.53773512, 0.5487512, 0.5795672, 0.56724494…	0.552740052	0.030101394	lof	20	50	180	0.030101394	wt
SETBP1	[0.58130664, 0.57056692, 0.59032898, 0.57658304, 0.5844819, 0.58913148, 0.58099368, 0.5772811, 0.57311112, 0.5825569599999999, 0.56641856, 0.57001524, 0.57058964, 0.57394168, 0.5868572000000001, 0.57320652, 0.57471672, 0.5808342, 0.58742038, 0.5841197, 0.57181466, 0.5746194, 0.5777461, 0.57833702, 0.56752626, 0.57031652, 0.57584376, 0.57161856, 0.57832758, 0.5804429600000001, 0.57809844, 0.587020…	0.579693973	[0.5734728, 0.56584624, 0.580133, 0.56351312, 0.57265152, 0.5855971200000001, 0.5801426, 0.5783641, 0.5741578199999999, 0.5694329, 0.56619752, 0.5600799999999999, 0.5945302800000001, 0.5558278, 0.57302398, 0.57512012, 0.56570746, 0.5855178200000001, 0.5680708, 0.5805356399999999, 0.59443612, 0.56574542, 0.57812582, 0.57490616, 0.58350932, 0.57924266, 0.57893968, 0.58300414, 0.5801343400000001, 0.…	0.576786684	0.00290729	amp	20	26	113	0.00290729	lof
SMARCA2	[0.57018864, 0.5756918, 0.56016122, 0.58474336, 0.59401308, 0.5908842, 0.57906952, 0.58301146, 0.57769344, 0.58675586, 0.5922681, 0.56923544, 0.57206756, 0.5682474, 0.58128984, 0.5767408599999999, 0.56943078, 0.5885895999999999, 0.59202824, 0.5871744, 0.58796652, 0.57477448, 0.55750444, 0.57897652, 0.58174444, 0.5713271600000001, 0.5840069, 0.57930298, 0.5606594, 0.5784015, 0.58678444, 0.59023844…	0.579878595	[0.5582020999999999, 0.58066974, 0.5639064, 0.55225628, 0.5824379199999999, 0.5554597, 0.5682013, 0.56299578, 0.5544126, 0.5756125799999999, 0.54572864, 0.56832432, 0.5593209800000001, 0.5689842599999999, 0.5596091, 0.5680037, 0.55365454, 0.56938664, 0.55481556, 0.5681647799999999, 0.5679363000000001, 0.56402326, 0.5661024, 0.56550042, 0.57820912, 0.58220852, 0.5617430999999999, 0.55325086, 0.557…	0.56509407	0.014784525	amp	20	39	120	0.014784525	lof
SMARCA2	[0.59050094, 0.57583978, 0.56196002, 0.58964158, 0.57744692, 0.57544528, 0.58841244, 0.5593657599999999, 0.58255794, 0.57104646, 0.59801134, 0.5881156, 0.5753008799999999, 0.57353574, 0.5859106, 0.58424168, 0.56658156, 0.5844608, 0.6172652200000001, 0.58127866, 0.5654395799999999, 0.59300506, 0.59245628, 0.57913762, 0.61382374, 0.56475874, 0.59049094, 0.5898389199999999, 0.5717676, 0.567270980000…	0.578175077	[0.5582020999999999, 0.58066974, 0.5639064, 0.55225628, 0.5824379199999999, 0.5554597, 0.5682013, 0.56299578, 0.5544126, 0.5756125799999999, 0.54572864, 0.56832432, 0.5593209800000001, 0.5689842599999999, 0.5596091, 0.5680037, 0.55365454, 0.56938664, 0.55481556, 0.5681647799999999, 0.5679363000000001, 0.56402326, 0.5661024, 0.56550042, 0.57820912, 0.58220852, 0.5617430999999999, 0.55325086, 0.557…	0.56509407	0.013081006	lof	20	107	120	0.013081006	lof
SMARCA2	[0.54536912, 0.55598666, 0.55208868, 0.5416057, 0.5418928000000001, 0.5495165200000001, 0.56462724, 0.543972, 0.5450216, 0.57215956, 0.54399872, 0.55077732, 0.55594112, 0.54070796, 0.55443234, 0.55747498, 0.56292446, 0.54886826, 0.54611984, 0.54622798, 0.54613496, 0.5518691, 0.5449824200000001, 0.54794022, 0.5460709, 0.5666907000000001, 0.55479964, 0.56550552, 0.5531794800000001, 0.55481788, 0.54…	0.552347835	[0.55863102, 0.55790878, 0.55884682, 0.568248, 0.5768912, 0.58116212, 0.53784366, 0.5642513, 0.584023, 0.56078856, 0.5842134400000001, 0.55216978, 0.57744316, 0.5670725600000001, 0.55884402, 0.55234194, 0.56292208, 0.56044358, 0.55441694, 0.56895938, 0.57285122, 0.57146804, 0.58573122, 0.54579608, 0.56694754, 0.54892212, 0.57962934, 0.56170254, 0.5647628, 0.5772049200000001, 0.5661499600000001, 0…	0.561710936	-0.009363101	lof	20	43	179	0.009363101	wt
