# Supplementary material for: High-resolution genome-wide mapping of chromosome-arm-scale truncations induced by CRISPR–Cas9 editing
Source: Nat Genet. 2024 May 29;56(7):1482–93. doi: 10.1038/s41588-024-01758-y (PMC11250378; doi:10.1038/s41588-024-01758-y)
Supplement: Supplementary file 5 — Statistical source data for Extended Data Fig. 5 and Supplementary Table 3. [file 41588_2024_1758_MOESM5_ESM.csv]

	test_stats	test_mean	wt_stats	wt_mean	diff	search_mode	n_sample_bootstrap	n_test	n_wt	abs_diff	tp53
ATP2B4	[0.55139324, 0.5773743, 0.5674965000000001, 0.5640353, 0.57957556, 0.54618226, 0.57434464, 0.57602382, 0.5547993800000001, 0.56772342, 0.56651052, 0.5609796199999999, 0.55522108, 0.5663051400000001, 0.56684646, 0.5630177000000001, 0.57715024, 0.5651031000000001, 0.55645232, 0.5667958, 0.55177444, 0.59205724, 0.5709590800000001, 0.55447522, 0.56897466, 0.58075364, 0.5853442, 0.55379298, 0.57187244…	0.5660752109375	[0.5759497, 0.5738704200000001, 0.59102576, 0.58717868, 0.58330708, 0.5924214800000001, 0.5771308399999999, 0.58576278, 0.57183612, 0.58090266, 0.60144716, 0.59338712, 0.58523416, 0.5667369800000001, 0.5594265, 0.58134208, 0.5669867399999999, 0.572688, 0.5801765600000001, 0.56469702, 0.56193182, 0.58564384, 0.57522284, 0.55847572, 0.59761942, 0.58097636, 0.5651323, 0.5859774400000001, 0.577897959…	0.57631806546875	-0.0102428545312499	amp	20	80	180	0.0102428545312499	lof
ATP2B4	[0.55642152, 0.5529569999999999, 0.5521423400000001, 0.55558842, 0.5669639399999999, 0.5602286, 0.5588120599999999, 0.5609486, 0.57325154, 0.5585506, 0.56179018, 0.5402885000000001, 0.53813628, 0.538287, 0.5649468, 0.5497711599999999, 0.5668152399999999, 0.56391762, 0.55105436, 0.56263584, 0.5664688999999999, 0.56148056, 0.55562262, 0.55318612, 0.55822934, 0.54157432, 0.5624567800000001, 0.584446…	0.5624564125	[0.54134794, 0.55737622, 0.53919036, 0.53943716, 0.55160498, 0.553772, 0.55632852, 0.55121122, 0.5602224, 0.55236688, 0.54868348, 0.5706460400000001, 0.54945764, 0.56810456, 0.55423136, 0.53630298, 0.55151778, 0.54715494, 0.559266, 0.55049796, 0.56082338, 0.55326474, 0.5687295, 0.53389832, 0.55353954, 0.5557051, 0.55466634, 0.5656308800000001, 0.55968934, 0.54453712, 0.56239656, 0.55575426, 0.539…	0.5551960090625	0.007260403437500007	amp	20	87	167	0.007260403437500007	wt
DSTYK	[0.56205152, 0.57928158, 0.55899208, 0.5612440399999999, 0.5608255000000001, 0.5498826600000001, 0.58249772, 0.5656209400000001, 0.58203058, 0.55948048, 0.58127076, 0.5545959, 0.5623984799999999, 0.56152876, 0.56624082, 0.5496032799999999, 0.57321108, 0.5654942599999999, 0.5749391, 0.55124322, 0.5605384800000001, 0.57522222, 0.5651285199999999, 0.55791912, 0.56010192, 0.5656605, 0.579127000000000…	0.5659049054687499	[0.58363752, 0.5691002000000001, 0.5821115, 0.58250482, 0.5849601000000001, 0.6044734599999999, 0.56554376, 0.5820671000000001, 0.55091918, 0.56655148, 0.58083364, 0.58366562, 0.59122956, 0.5810645, 0.5785272, 0.59562474, 0.5919877200000001, 0.57298644, 0.59418288, 0.57291342, 0.59106506, 0.59249478, 0.5637322, 0.5547899000000001, 0.5744751000000001, 0.58401988, 0.5640581, 0.60043132, 0.5639092, …	0.5752672993750001	-0.0093623939062501	amp	20	79	182	0.0093623939062501	lof
DSTYK	[0.56190666, 0.5514853399999999, 0.54532866, 0.54417666, 0.5810951599999999, 0.5565572, 0.56955944, 0.55745062, 0.5630761, 0.5521209399999999, 0.5605755600000001, 0.54580628, 0.5508625, 0.55141998, 0.5622091, 0.5688484800000001, 0.55126604, 0.5750405999999999, 0.55164644, 0.57633592, 0.5671642, 0.5578774, 0.5629632999999999, 0.55834194, 0.5749194, 0.5551788000000001, 0.56046726, 0.58365966, 0.556…	0.5640520540625	[0.55969246, 0.55317838, 0.5542305000000001, 0.55259666, 0.54877226, 0.55483712, 0.546445, 0.5625676799999999, 0.5473562000000001, 0.5550522, 0.5510250800000001, 0.5712691200000001, 0.5533172, 0.5651468199999999, 0.5583186600000001, 0.5487798199999999, 0.54868196, 0.549667, 0.5586576999999999, 0.55255944, 0.5649293799999999, 0.5735104, 0.57781984, 0.5489046, 0.5737315199999999, 0.55808614, 0.5660…	0.555479219375	0.00857283468750003	amp	20	87	171	0.00857283468750003	wt
ETNK2	[0.56825812, 0.5625690400000001, 0.55738574, 0.55134608, 0.5701719, 0.56046962, 0.56200452, 0.57781722, 0.55829688, 0.5590814000000001, 0.54810636, 0.5526581, 0.5481940000000001, 0.55412414, 0.5703022399999998, 0.56686038, 0.55761932, 0.572834, 0.5526118, 0.5614747800000001, 0.57903668, 0.5589662, 0.55171676, 0.56216048, 0.56153242, 0.5407343, 0.56225492, 0.57371264, 0.5504660199999999, 0.5719325…	0.56286171953125	[0.5488513399999999, 0.5608262399999999, 0.5519681200000001, 0.5534208199999999, 0.5639733200000001, 0.54894838, 0.5399618, 0.55374422, 0.58011568, 0.55154916, 0.5524492599999999, 0.57755556, 0.5552826799999999, 0.5493515, 0.5827984, 0.5463806600000001, 0.54978454, 0.5568780600000001, 0.57134256, 0.5639415, 0.56536038, 0.5506032000000001, 0.5469925000000001, 0.54483032, 0.55945374, 0.58735442, 0.…	0.5556806440625	0.00718107546875002	amp	20	87	170	0.00718107546875002	wt
ETNK2	[0.55921798, 0.5635944399999999, 0.58416044, 0.5568278999999999, 0.57076706, 0.55278222, 0.5624599, 0.5612416, 0.5645665000000001, 0.5675498999999999, 0.57458676, 0.5747318, 0.56949022, 0.5749572, 0.57363478, 0.56336328, 0.55583558, 0.55883714, 0.54997416, 0.54733396, 0.56593336, 0.58330796, 0.5583811, 0.55733144, 0.55083196, 0.56646058, 0.56548168, 0.57707264, 0.58788838, 0.5592769, 0.56991998, …	0.56648338546875	[0.56600264, 0.55695324, 0.57682102, 0.58313184, 0.5800293400000001, 0.5808629000000001, 0.56202738, 0.5859975, 0.56873394, 0.59629802, 0.57516828, 0.56843584, 0.5708947000000001, 0.57914292, 0.56954656, 0.5770249, 0.57087492, 0.58512562, 0.58567252, 0.58279388, 0.61244174, 0.5755292799999999, 0.5838151, 0.5559889199999999, 0.6046528, 0.56112786, 0.56951144, 0.58227122, 0.56508428, 0.57583038, 0.…	0.57274976796875	-0.0062663825	amp	20	80	186	0.0062663825	lof
FMOD	[0.56202698, 0.55486384, 0.54931816, 0.55802082, 0.5594871600000001, 0.55794856, 0.55795342, 0.5634444200000001, 0.5777974, 0.56016812, 0.55936464, 0.53930116, 0.53742552, 0.5400366, 0.56123716, 0.5511016999999999, 0.57092612, 0.5653828799999999, 0.54738326, 0.5637139000000001, 0.57111728, 0.56426096, 0.55079378, 0.5553018999999999, 0.5502847599999999, 0.5368202599999999, 0.56879238, 0.58557372, …	0.5621419557812499	[0.5378445399999999, 0.5650768, 0.54714296, 0.55145606, 0.55763706, 0.55760602, 0.53929892, 0.5584911800000001, 0.5505333800000001, 0.56195204, 0.5627002, 0.5715084, 0.55030008, 0.54858544, 0.56904224, 0.53310636, 0.5538634600000001, 0.56242592, 0.55358796, 0.5512092199999999, 0.56571006, 0.55516004, 0.5493207999999999, 0.56062736, 0.57331212, 0.56110912, 0.5536694, 0.55158326, 0.5493323800000001…	0.5551850665625	0.006956889218749929	amp	20	87	175	0.006956889218749929	wt
FMOD	[0.55469008, 0.57156204, 0.55819412, 0.5565395, 0.5826128800000001, 0.55879028, 0.56256412, 0.5615844, 0.55847984, 0.5686762800000001, 0.56163744, 0.5577031800000001, 0.55886918, 0.5704284, 0.56582182, 0.54677876, 0.5749474, 0.56931876, 0.57173416, 0.57125466, 0.56762074, 0.59465396, 0.56897922, 0.5635245799999999, 0.5569931799999999, 0.5882023, 0.58181636, 0.55859426, 0.57719918, 0.56490836, 0.5…	0.56550131828125	[0.5842700999999999, 0.57705036, 0.56822504, 0.57216002, 0.565675, 0.61864756, 0.59538688, 0.58348654, 0.57915902, 0.57408636, 0.6076486999999999, 0.58721502, 0.5661591, 0.55592346, 0.56490442, 0.5744739, 0.55112744, 0.57110918, 0.59083188, 0.5820198, 0.57410008, 0.5830549399999999, 0.56492468, 0.56688752, 0.5891804, 0.5605502, 0.57223896, 0.59904702, 0.55340838, 0.55130566, 0.57855234, 0.5753434…	0.57410316078125	-0.0086018424999999	amp	20	81	182	0.0086018424999999	lof
GOLT1A	[0.56240106, 0.56810634, 0.5731411, 0.54755084, 0.5795672399999999, 0.54757936, 0.56466454, 0.57355078, 0.5652069000000001, 0.57843682, 0.5570965999999999, 0.5533547, 0.56086172, 0.5745762600000001, 0.5799089599999999, 0.5449288, 0.57399288, 0.5543473, 0.56057892, 0.562694, 0.5690801799999999, 0.5900713000000001, 0.56255904, 0.55117396, 0.5653172999999999, 0.5772345, 0.55217586, 0.575278979999999…	0.56475144953125	[0.56992286, 0.57061984, 0.5576695, 0.57081604, 0.57823742, 0.58818814, 0.58761772, 0.5823074799999999, 0.56523096, 0.57482782, 0.5817603, 0.5745788000000001, 0.5896737000000001, 0.5681750799999999, 0.58611258, 0.58097402, 0.56225382, 0.58332468, 0.58416456, 0.57224254, 0.6166929, 0.5815874200000001, 0.54920868, 0.5432429599999999, 0.57149476, 0.57064248, 0.5747551200000001, 0.5898617199999999, 0…	0.5740261785937499	-0.0092747290624999	amp	20	79	185	0.0092747290624999	lof
GOLT1A	[0.56825812, 0.5625690400000001, 0.55738574, 0.55134608, 0.5701719, 0.56046962, 0.56200452, 0.57781722, 0.55829688, 0.5590814000000001, 0.54810636, 0.5526581, 0.5481940000000001, 0.55412414, 0.5703022399999998, 0.56686038, 0.55761932, 0.572834, 0.5526118, 0.5614747800000001, 0.57903668, 0.5589662, 0.55171676, 0.56216048, 0.56153242, 0.5407343, 0.56225492, 0.57371264, 0.5504660199999999, 0.5719325…	0.56286171953125	[0.54504062, 0.56984302, 0.5482026799999999, 0.5528489, 0.54969602, 0.5669677200000001, 0.5403131000000001, 0.54985494, 0.54785086, 0.55492866, 0.55697468, 0.5525572200000001, 0.54200242, 0.5548864, 0.54819112, 0.54025406, 0.54235742, 0.53673182, 0.56061644, 0.55062608, 0.5670814799999999, 0.5701587, 0.55303574, 0.5330189, 0.55625202, 0.55372062, 0.55214674, 0.5424372199999999, 0.55785172, 0.5635…	0.5550325709375	0.007829148593749946	amp	20	87	173	0.007829148593749946	wt
KISS1	[0.56825812, 0.5625690400000001, 0.55738574, 0.55134608, 0.5701719, 0.56046962, 0.56200452, 0.57781722, 0.55829688, 0.5590814000000001, 0.54810636, 0.5526581, 0.5481940000000001, 0.55412414, 0.5703022399999998, 0.56686038, 0.55761932, 0.572834, 0.5526118, 0.5614747800000001, 0.57903668, 0.5589662, 0.55171676, 0.56216048, 0.56153242, 0.5407343, 0.56225492, 0.57371264, 0.5504660199999999, 0.5719325…	0.56286171953125	[0.5458408, 0.5768772, 0.5577413800000001, 0.54296506, 0.55396096, 0.5665724400000001, 0.54029944, 0.5540428, 0.5502517, 0.55843994, 0.55912428, 0.55980452, 0.55000916, 0.53879932, 0.56829658, 0.55771474, 0.54689236, 0.54879018, 0.57458584, 0.55620078, 0.58027456, 0.5544515400000001, 0.55354152, 0.5351125400000001, 0.56395986, 0.55990858, 0.54845652, 0.5448611200000001, 0.5435234, 0.56692366, 0.5…	0.5550881965625001	0.007773522968749891	amp	20	87	176	0.007773522968749891	wt
KISS1	[0.56240106, 0.56810634, 0.5731411, 0.54755084, 0.5795672399999999, 0.54757936, 0.56466454, 0.57355078, 0.5652069000000001, 0.57843682, 0.5570965999999999, 0.5533547, 0.56086172, 0.5745762600000001, 0.5799089599999999, 0.5449288, 0.57399288, 0.5543473, 0.56057892, 0.562694, 0.5690801799999999, 0.5900713000000001, 0.56255904, 0.55117396, 0.5653172999999999, 0.5772345, 0.55217586, 0.575278979999999…	0.56475144953125	[0.588398, 0.5462032600000001, 0.56281138, 0.5745883399999999, 0.5840432400000001, 0.6157206000000001, 0.5764937, 0.54838468, 0.57876496, 0.5742091199999999, 0.5973324999999999, 0.5690249199999999, 0.54657416, 0.5697686799999999, 0.5762434, 0.57028124, 0.5860278200000001, 0.5590729, 0.5853778199999999, 0.57890666, 0.56902474, 0.6018918200000001, 0.5747053, 0.5653967200000001, 0.60376246, 0.589546…	0.57503837375	-0.0102869242187499	amp	20	79	189	0.0102869242187499	lof
LAX1	[0.56202698, 0.55486384, 0.54931816, 0.55802082, 0.5594871600000001, 0.55794856, 0.55795342, 0.5634444200000001, 0.5777974, 0.56016812, 0.55936464, 0.53930116, 0.53742552, 0.5400366, 0.56123716, 0.5511016999999999, 0.57092612, 0.5653828799999999, 0.54738326, 0.5637139000000001, 0.57111728, 0.56426096, 0.55079378, 0.5553018999999999, 0.5502847599999999, 0.5368202599999999, 0.56879238, 0.58557372, …	0.5621419557812499	[0.54459262, 0.55554196, 0.55111576, 0.551778, 0.55857612, 0.57240748, 0.54269662, 0.5483735, 0.54439716, 0.55655936, 0.55759262, 0.5724942799999999, 0.5559029, 0.57271666, 0.58364796, 0.54006448, 0.53836044, 0.57043236, 0.57385184, 0.56326488, 0.56354792, 0.55569174, 0.56309762, 0.55230142, 0.55803168, 0.57065094, 0.55553486, 0.55655852, 0.5586922400000001, 0.5340871199999999, 0.5606981799999999…	0.5563429678124999	0.005798987968750002	amp	20	87	171	0.005798987968750002	wt
LAX1	[0.55807822, 0.58072564, 0.57427868, 0.55703502, 0.58240242, 0.5618618, 0.568076, 0.57435506, 0.5575416999999999, 0.57142156, 0.55639648, 0.56248622, 0.5555462, 0.57756862, 0.57458134, 0.54992302, 0.57693698, 0.5670274599999999, 0.5605984799999999, 0.5759437, 0.56299284, 0.58362262, 0.5580141000000001, 0.5550929000000001, 0.57301, 0.58211534, 0.56999808, 0.55979764, 0.5724676, 0.55145982, 0.58091…	0.5654965896874999	[0.57502982, 0.58069676, 0.56680214, 0.57485554, 0.58857298, 0.6044371000000001, 0.5663408799999999, 0.58668122, 0.54554506, 0.58449772, 0.60079764, 0.5783844400000001, 0.606998, 0.58057822, 0.56976766, 0.5837344999999999, 0.58282628, 0.5812278, 0.57337668, 0.58753864, 0.57715302, 0.58765462, 0.5797061000000001, 0.5640275, 0.59773258, 0.5776715, 0.5542248599999999, 0.60060462, 0.59589354, 0.55935…	0.5747978554687501	-0.0093012657812501	amp	20	80	184	0.0093012657812501	lof
LRRN2	[0.5588342800000001, 0.56761606, 0.56522328, 0.54648854, 0.58986388, 0.54939026, 0.5607504400000001, 0.5728497400000001, 0.56655998, 0.58749082, 0.55963922, 0.55453182, 0.55429216, 0.56720274, 0.5675733, 0.55211956, 0.57391798, 0.5585861599999999, 0.5662756, 0.56552952, 0.56845756, 0.58314718, 0.5629215000000001, 0.54896824, 0.56517408, 0.5584398199999999, 0.5543096, 0.5739088999999999, 0.5708588…	0.56501497171875	[0.57451428, 0.5533447, 0.58119732, 0.58411192, 0.5999418599999999, 0.6064666599999999, 0.57634588, 0.60259278, 0.56681132, 0.5738457, 0.58083856, 0.58776738, 0.56822526, 0.57079712, 0.5653892399999999, 0.58748396, 0.5755354, 0.56566366, 0.59051726, 0.56506036, 0.58575708, 0.5857899400000001, 0.55580984, 0.54823864, 0.57668228, 0.58617902, 0.56610594, 0.58802966, 0.57073968, 0.5681466, 0.57215198…	0.575200789375	-0.0101858176562499	amp	20	78	182	0.0101858176562499	lof
LRRN2	[0.56825812, 0.5625690400000001, 0.55738574, 0.55134608, 0.5701719, 0.56046962, 0.56200452, 0.57781722, 0.55829688, 0.5590814000000001, 0.54810636, 0.5526581, 0.5481940000000001, 0.55412414, 0.5703022399999998, 0.56686038, 0.55761932, 0.572834, 0.5526118, 0.5614747800000001, 0.57903668, 0.5589662, 0.55171676, 0.56216048, 0.56153242, 0.5407343, 0.56225492, 0.57371264, 0.5504660199999999, 0.5719325…	0.56286171953125	[0.5428997, 0.57434868, 0.55684682, 0.54423568, 0.57043484, 0.5757777000000001, 0.5373287600000001, 0.55665374, 0.5532028, 0.5573861999999999, 0.5546440399999999, 0.5709521200000001, 0.5702957999999999, 0.55246506, 0.58049094, 0.55707324, 0.5596023200000001, 0.5589611800000001, 0.5835186, 0.55067426, 0.5659501, 0.5546677799999999, 0.56137702, 0.5423248, 0.54121166, 0.56783704, 0.572241, 0.5484499…	0.5544975246874999	0.008364194843750061	amp	20	87	168	0.008364194843750061	wt
OPTC	[0.55469008, 0.57156204, 0.55819412, 0.5565395, 0.5826128800000001, 0.55879028, 0.56256412, 0.5615844, 0.55847984, 0.5686762800000001, 0.56163744, 0.5577031800000001, 0.55886918, 0.5704284, 0.56582182, 0.54677876, 0.5749474, 0.56931876, 0.57173416, 0.57125466, 0.56762074, 0.59465396, 0.56897922, 0.5635245799999999, 0.5569931799999999, 0.5882023, 0.58181636, 0.55859426, 0.57719918, 0.56490836, 0.5…	0.56550131828125	[0.561587, 0.5572595200000001, 0.56262822, 0.59023468, 0.58680848, 0.5944630200000001, 0.56569804, 0.57711368, 0.57061476, 0.60164298, 0.58611884, 0.5650207, 0.5653486200000001, 0.5616390199999999, 0.5648501, 0.56821944, 0.56368842, 0.5958964800000001, 0.5824083999999999, 0.59246234, 0.56833596, 0.5748035, 0.59101604, 0.5490775800000001, 0.59826486, 0.5686087000000001, 0.54730554, 0.57007398, 0.5…	0.5734763571874999	-0.0079750389062498	amp	20	81	182	0.0079750389062498	lof
OPTC	[0.56202698, 0.55486384, 0.54931816, 0.55802082, 0.5594871600000001, 0.55794856, 0.55795342, 0.5634444200000001, 0.5777974, 0.56016812, 0.55936464, 0.53930116, 0.53742552, 0.5400366, 0.56123716, 0.5511016999999999, 0.57092612, 0.5653828799999999, 0.54738326, 0.5637139000000001, 0.57111728, 0.56426096, 0.55079378, 0.5553018999999999, 0.5502847599999999, 0.5368202599999999, 0.56879238, 0.58557372, …	0.5621419557812499	[0.55595006, 0.56649056, 0.55434626, 0.5337947599999999, 0.57266336, 0.56329392, 0.55592644, 0.56302942, 0.5415083800000001, 0.55119732, 0.56024202, 0.5853464600000001, 0.55263476, 0.5768995800000001, 0.5773606, 0.52922026, 0.55466098, 0.55543522, 0.5706315200000001, 0.54490232, 0.57222964, 0.54937512, 0.56824448, 0.5586492, 0.55206736, 0.57557376, 0.5651406999999999, 0.5443226, 0.55726774, 0.541…	0.55675367078125	0.005388284999999882	amp	20	87	172	0.005388284999999882	wt
PIK3C2B	[0.56240106, 0.56810634, 0.5731411, 0.54755084, 0.5795672399999999, 0.54757936, 0.56466454, 0.57355078, 0.5652069000000001, 0.57843682, 0.5570965999999999, 0.5533547, 0.56086172, 0.5745762600000001, 0.5799089599999999, 0.5449288, 0.57399288, 0.5543473, 0.56057892, 0.562694, 0.5690801799999999, 0.5900713000000001, 0.56255904, 0.55117396, 0.5653172999999999, 0.5772345, 0.55217586, 0.575278979999999…	0.56475144953125	[0.5568595999999999, 0.58089196, 0.57851898, 0.5803486999999999, 0.5603648600000001, 0.5996315, 0.56940936, 0.60279054, 0.55488784, 0.5587689400000001, 0.58063396, 0.5844035399999999, 0.58881902, 0.58325434, 0.5765083400000001, 0.5564479400000001, 0.56920046, 0.5846171800000001, 0.57588926, 0.57975968, 0.5580147, 0.5795133199999999, 0.5720095399999999, 0.56440812, 0.59840684, 0.5695655, 0.5531627…	0.57326910296875	-0.0085176534374999	amp	20	79	172	0.0085176534374999	lof
PIK3C2B	[0.56825812, 0.5625690400000001, 0.55738574, 0.55134608, 0.5701719, 0.56046962, 0.56200452, 0.57781722, 0.55829688, 0.5590814000000001, 0.54810636, 0.5526581, 0.5481940000000001, 0.55412414, 0.5703022399999998, 0.56686038, 0.55761932, 0.572834, 0.5526118, 0.5614747800000001, 0.57903668, 0.5589662, 0.55171676, 0.56216048, 0.56153242, 0.5407343, 0.56225492, 0.57371264, 0.5504660199999999, 0.5719325…	0.56286171953125	[0.55864438, 0.53887024, 0.5560569000000001, 0.54749198, 0.54977294, 0.56442206, 0.53092856, 0.5431615999999999, 0.55931566, 0.5477389599999999, 0.54035266, 0.55159286, 0.5478504399999999, 0.56020496, 0.5577719800000001, 0.53705976, 0.5414008, 0.55604414, 0.5498390000000001, 0.56643404, 0.55957292, 0.55672858, 0.57535748, 0.54547236, 0.55670122, 0.54856342, 0.5590976599999999, 0.5549942, 0.550085…	0.5531846903125	0.009677029218750022	amp	20	87	158	0.009677029218750022	wt
PLEKHA6	[0.5697131, 0.5583918, 0.5564253600000001, 0.56111884, 0.5670225, 0.5585154400000001, 0.5477344799999999, 0.56999152, 0.55031334, 0.56347664, 0.56303202, 0.5616537199999999, 0.56122642, 0.56760336, 0.56614784, 0.57458904, 0.5541513, 0.57144902, 0.5602170399999999, 0.55842644, 0.578939, 0.5651493200000001, 0.5496003399999999, 0.55897758, 0.56672462, 0.5461732, 0.56413242, 0.58269826, 0.54609496, 0…	0.5638311306250001	[0.52791144, 0.57477464, 0.5615823799999999, 0.54919008, 0.5694433999999999, 0.5648362, 0.5615439, 0.55105444, 0.55786516, 0.55139128, 0.5391207, 0.57197654, 0.57817312, 0.55228228, 0.5633469200000001, 0.54772256, 0.5580379599999999, 0.53502038, 0.54140296, 0.56309294, 0.56652542, 0.54986948, 0.54758844, 0.5470526800000001, 0.55623182, 0.57459432, 0.56252712, 0.55283136, 0.55182586, 0.56548488, 0…	0.5548977459375	0.008933384687500157	amp	20	86	158	0.008933384687500157	wt
PLEKHA6	[0.55421452, 0.57142922, 0.5693030800000001, 0.55026428, 0.58572364, 0.55657552, 0.56161386, 0.57397236, 0.57074776, 0.5826333800000001, 0.56258004, 0.56558358, 0.56201908, 0.57104804, 0.56563816, 0.5526855999999999, 0.57457806, 0.5641346, 0.56808028, 0.56799896, 0.57434292, 0.58129548, 0.56406358, 0.54970832, 0.5632608600000001, 0.5669280000000001, 0.55693092, 0.57069608, 0.5833706200000001, 0.5…	0.56612135421875	[0.57277092, 0.5561400599999999, 0.5655603, 0.5750346, 0.57116602, 0.59020334, 0.5698971199999999, 0.5956654, 0.54862148, 0.59298076, 0.59098792, 0.56866576, 0.56301294, 0.5697139, 0.5557185, 0.5929381, 0.5672877, 0.56080952, 0.59344586, 0.5691929, 0.56838124, 0.61263608, 0.57372134, 0.5894676000000001, 0.58278372, 0.5760760399999999, 0.57072568, 0.5799875400000001, 0.55790808, 0.55770034, 0.5753…	0.5713927384374999	-0.0052713842187499	amp	20	78	174	0.0052713842187499	lof
PPP1R15B	[0.56240106, 0.56810634, 0.5731411, 0.54755084, 0.5795672399999999, 0.54757936, 0.56466454, 0.57355078, 0.5652069000000001, 0.57843682, 0.5570965999999999, 0.5533547, 0.56086172, 0.5745762600000001, 0.5799089599999999, 0.5449288, 0.57399288, 0.5543473, 0.56057892, 0.562694, 0.5690801799999999, 0.5900713000000001, 0.56255904, 0.55117396, 0.5653172999999999, 0.5772345, 0.55217586, 0.575278979999999…	0.56475144953125	[0.5745021, 0.55483054, 0.56144678, 0.56085144, 0.5626100599999999, 0.59933032, 0.5858962, 0.57859472, 0.545063, 0.574224, 0.6107395800000001, 0.5790905199999999, 0.57264606, 0.5671424, 0.57614996, 0.58165618, 0.5763232, 0.5915438399999999, 0.58529408, 0.55952764, 0.5775557600000001, 0.60633832, 0.5938296, 0.59502528, 0.5681520999999999, 0.56846288, 0.56544504, 0.57770092, 0.55289064, 0.55676858,…	0.57468215890625	-0.0099307093749999	amp	20	79	178	0.0099307093749999	lof
PPP1R15B	[0.56825812, 0.5625690400000001, 0.55738574, 0.55134608, 0.5701719, 0.56046962, 0.56200452, 0.57781722, 0.55829688, 0.5590814000000001, 0.54810636, 0.5526581, 0.5481940000000001, 0.55412414, 0.5703022399999998, 0.56686038, 0.55761932, 0.572834, 0.5526118, 0.5614747800000001, 0.57903668, 0.5589662, 0.55171676, 0.56216048, 0.56153242, 0.5407343, 0.56225492, 0.57371264, 0.5504660199999999, 0.5719325…	0.56286171953125	[0.53562224, 0.5582174599999999, 0.55021986, 0.56046252, 0.5683678000000001, 0.54749444, 0.5715148800000001, 0.558264, 0.5602637, 0.5384967199999999, 0.5422090199999999, 0.5572072, 0.5572613, 0.5445008, 0.55923908, 0.55935066, 0.54519182, 0.53376946, 0.5665613999999999, 0.55028778, 0.5668932999999999, 0.5589233400000001, 0.55491422, 0.53399352, 0.56129212, 0.55570542, 0.55498498, 0.55883832, 0.55…	0.5543733468750001	0.00848837265624991	amp	20	87	171	0.00848837265624991	wt
PRELP	[0.55469008, 0.57156204, 0.55819412, 0.5565395, 0.5826128800000001, 0.55879028, 0.56256412, 0.5615844, 0.55847984, 0.5686762800000001, 0.56163744, 0.5577031800000001, 0.55886918, 0.5704284, 0.56582182, 0.54677876, 0.5749474, 0.56931876, 0.57173416, 0.57125466, 0.56762074, 0.59465396, 0.56897922, 0.5635245799999999, 0.5569931799999999, 0.5882023, 0.58181636, 0.55859426, 0.57719918, 0.56490836, 0.5…	0.56550131828125	[0.56992968, 0.57039322, 0.55970088, 0.5789823799999999, 0.5950632400000001, 0.61097372, 0.57249332, 0.57169552, 0.57125476, 0.59535216, 0.5800719999999999, 0.57680436, 0.57725766, 0.57794364, 0.5764422, 0.5817688400000001, 0.5822944199999999, 0.57484148, 0.58599724, 0.58934178, 0.5657082600000001, 0.59244492, 0.57906888, 0.56368074, 0.58861916, 0.59046362, 0.55793866, 0.59699326, 0.56709182, 0.5…	0.57561879	-0.0101174717187499	amp	20	81	183	0.0101174717187499	lof
PRELP	[0.56202698, 0.55486384, 0.54931816, 0.55802082, 0.5594871600000001, 0.55794856, 0.55795342, 0.5634444200000001, 0.5777974, 0.56016812, 0.55936464, 0.53930116, 0.53742552, 0.5400366, 0.56123716, 0.5511016999999999, 0.57092612, 0.5653828799999999, 0.54738326, 0.5637139000000001, 0.57111728, 0.56426096, 0.55079378, 0.5553018999999999, 0.5502847599999999, 0.5368202599999999, 0.56879238, 0.58557372, …	0.5621419557812499	[0.53996592, 0.5773583000000001, 0.5578240600000001, 0.55244712, 0.5559487, 0.5605677600000001, 0.5371993400000001, 0.5523216, 0.55926552, 0.54975938, 0.56192842, 0.57365694, 0.54769146, 0.54743186, 0.55953002, 0.54762614, 0.5405596, 0.5379058000000001, 0.56120792, 0.5384075, 0.56086036, 0.56818956, 0.5495128800000001, 0.5280353, 0.57129442, 0.5556345, 0.5403931, 0.54889484, 0.54861678, 0.5674064…	0.553827769375	0.008314186406249924	amp	20	87	174	0.008314186406249924	wt
RBBP5	[0.56205152, 0.57928158, 0.55899208, 0.5612440399999999, 0.5608255000000001, 0.5498826600000001, 0.58249772, 0.5656209400000001, 0.58203058, 0.55948048, 0.58127076, 0.5545959, 0.5623984799999999, 0.56152876, 0.56624082, 0.5496032799999999, 0.57321108, 0.5654942599999999, 0.5749391, 0.55124322, 0.5605384800000001, 0.57522222, 0.5651285199999999, 0.55791912, 0.56010192, 0.5656605, 0.579127000000000…	0.5659049054687499	[0.56356524, 0.5437120799999999, 0.5726468199999999, 0.58425582, 0.59296398, 0.6140352400000001, 0.5743804400000001, 0.5789094, 0.5593307, 0.5709029200000001, 0.5988545999999999, 0.57091894, 0.5595066799999999, 0.5789639, 0.5798667000000001, 0.5872366800000001, 0.5713887, 0.56981826, 0.58000312, 0.57332026, 0.57390556, 0.58090028, 0.5788982, 0.5636624600000001, 0.59095672, 0.57300028, 0.58608016,…	0.57294786125	-0.00704295578125	amp	20	79	184	0.00704295578125	lof
RBBP5	[0.56190666, 0.5514853399999999, 0.54532866, 0.54417666, 0.5810951599999999, 0.5565572, 0.56955944, 0.55745062, 0.5630761, 0.5521209399999999, 0.5605755600000001, 0.54580628, 0.5508625, 0.55141998, 0.5622091, 0.5688484800000001, 0.55126604, 0.5750405999999999, 0.55164644, 0.57633592, 0.5671642, 0.5578774, 0.5629632999999999, 0.55834194, 0.5749194, 0.5551788000000001, 0.56046726, 0.58365966, 0.556…	0.5640520540625	[0.5369026800000001, 0.5529223600000001, 0.54733602, 0.54333274, 0.58629364, 0.5447756800000001, 0.5514686000000001, 0.56217924, 0.55772684, 0.55535988, 0.5386279399999999, 0.57757196, 0.56232782, 0.55786428, 0.5770483399999999, 0.54999918, 0.54612108, 0.5482710399999999, 0.5523672000000001, 0.55250236, 0.5538605600000001, 0.56677414, 0.5432064, 0.54904526, 0.5725677, 0.5549327199999999, 0.558529…	0.5531939015625	0.010858152499999996	amp	20	87	174	0.010858152499999996	wt
REN	[0.56240106, 0.56810634, 0.5731411, 0.54755084, 0.5795672399999999, 0.54757936, 0.56466454, 0.57355078, 0.5652069000000001, 0.57843682, 0.5570965999999999, 0.5533547, 0.56086172, 0.5745762600000001, 0.5799089599999999, 0.5449288, 0.57399288, 0.5543473, 0.56057892, 0.562694, 0.5690801799999999, 0.5900713000000001, 0.56255904, 0.55117396, 0.5653172999999999, 0.5772345, 0.55217586, 0.575278979999999…	0.56475144953125	[0.58554106, 0.56036604, 0.5695271599999999, 0.5776374400000001, 0.5764072400000001, 0.6148994600000001, 0.58844838, 0.58879498, 0.56269154, 0.5591100400000001, 0.6043849, 0.5761019399999999, 0.5721494800000001, 0.5636933999999999, 0.56074954, 0.5555706, 0.58323204, 0.56710432, 0.5836796, 0.58548282, 0.570562, 0.58934374, 0.57663436, 0.55485174, 0.59535002, 0.5865465400000001, 0.58378782, 0.59061…	0.5745373946875001	-0.00978594515625	amp	20	79	186	0.00978594515625	lof
REN	[0.56825812, 0.5625690400000001, 0.55738574, 0.55134608, 0.5701719, 0.56046962, 0.56200452, 0.57781722, 0.55829688, 0.5590814000000001, 0.54810636, 0.5526581, 0.5481940000000001, 0.55412414, 0.5703022399999998, 0.56686038, 0.55761932, 0.572834, 0.5526118, 0.5614747800000001, 0.57903668, 0.5589662, 0.55171676, 0.56216048, 0.56153242, 0.5407343, 0.56225492, 0.57371264, 0.5504660199999999, 0.5719325…	0.56286171953125	[0.54557414, 0.57053166, 0.5492615200000001, 0.5528489, 0.5578925199999999, 0.56657948, 0.55298626, 0.55117956, 0.53952336, 0.5559371, 0.56385606, 0.5525572200000001, 0.54043762, 0.55630894, 0.54819112, 0.5491767799999999, 0.54813846, 0.53903542, 0.56199468, 0.55062608, 0.5712104, 0.5652541, 0.55303574, 0.5396276600000001, 0.55349448, 0.55262416, 0.5548646, 0.54465544, 0.55785172, 0.54967068, 0.5…	0.555217175	0.007644544531249964	amp	20	87	173	0.007644544531249964	wt
SNRPE	[0.5622492, 0.56086366, 0.5531838800000001, 0.5549821199999999, 0.5542167, 0.5548921400000001, 0.55013322, 0.56187502, 0.5727091799999999, 0.56035008, 0.54679402, 0.54753854, 0.5460633199999999, 0.54134688, 0.55615522, 0.5636648599999999, 0.57245222, 0.56742264, 0.55415752, 0.5741525199999999, 0.5669270000000001, 0.57559812, 0.5550557399999999, 0.56205242, 0.5497089599999999, 0.53774512, 0.578616…	0.5625104740625	[0.53496736, 0.55698544, 0.54112816, 0.54884418, 0.5494278, 0.5634581999999999, 0.54169268, 0.54885042, 0.54174058, 0.5636796399999999, 0.54626214, 0.56338624, 0.5510432000000001, 0.55777922, 0.5635129000000001, 0.55170432, 0.55370756, 0.54902746, 0.56338572, 0.56490892, 0.58676256, 0.55849642, 0.54886896, 0.54605116, 0.56385624, 0.55352556, 0.5567830600000001, 0.5345616, 0.55066494, 0.5439415200…	0.55446346375	0.008047010312499991	amp	20	86	177	0.008047010312499991	wt
SNRPE	[0.55807822, 0.58072564, 0.57427868, 0.55703502, 0.58240242, 0.5618618, 0.568076, 0.57435506, 0.5575416999999999, 0.57142156, 0.55639648, 0.56248622, 0.5555462, 0.57756862, 0.57458134, 0.54992302, 0.57693698, 0.5670274599999999, 0.5605984799999999, 0.5759437, 0.56299284, 0.58362262, 0.5580141000000001, 0.5550929000000001, 0.57301, 0.58211534, 0.56999808, 0.55979764, 0.5724676, 0.55145982, 0.58091…	0.5654965896874999	[0.58491748, 0.5529132, 0.56032986, 0.58027708, 0.58568404, 0.6169719600000001, 0.58633724, 0.5659359399999999, 0.57357182, 0.5680668, 0.60607064, 0.58022016, 0.5656764200000001, 0.5669974799999999, 0.5706989, 0.56316634, 0.58119778, 0.56188472, 0.58549942, 0.5877815599999999, 0.57765108, 0.59641946, 0.56809908, 0.5650606, 0.59267772, 0.5955112, 0.57765546, 0.59370346, 0.56049158, 0.55056638, 0.5…	0.5762841946874999	-0.0107876049999999	amp	20	80	189	0.0107876049999999	lof
SOX13	[0.56825812, 0.5625690400000001, 0.55738574, 0.55134608, 0.5701719, 0.56046962, 0.56200452, 0.57781722, 0.55829688, 0.5590814000000001, 0.54810636, 0.5526581, 0.5481940000000001, 0.55412414, 0.5703022399999998, 0.56686038, 0.55761932, 0.572834, 0.5526118, 0.5614747800000001, 0.57903668, 0.5589662, 0.55171676, 0.56216048, 0.56153242, 0.5407343, 0.56225492, 0.57371264, 0.5504660199999999, 0.5719325…	0.56286171953125	[0.54612454, 0.5651206599999999, 0.54133538, 0.54280446, 0.56097572, 0.5701908, 0.5368813400000001, 0.5591197800000001, 0.5402087200000001, 0.56256838, 0.5709755599999999, 0.5498992199999999, 0.55339624, 0.5484688200000001, 0.53961842, 0.55748266, 0.55374236, 0.55696068, 0.55314666, 0.5566547399999999, 0.56651198, 0.55894288, 0.55424806, 0.5310266, 0.5441467, 0.5425277399999999, 0.5379553, 0.5388…	0.5540349998437499	0.00882671968750004	amp	20	87	169	0.00882671968750004	wt
SOX13	[0.55921798, 0.5635944399999999, 0.58416044, 0.5568278999999999, 0.57076706, 0.55278222, 0.5624599, 0.5612416, 0.5645665000000001, 0.5675498999999999, 0.57458676, 0.5747318, 0.56949022, 0.5749572, 0.57363478, 0.56336328, 0.55583558, 0.55883714, 0.54997416, 0.54733396, 0.56593336, 0.58330796, 0.5583811, 0.55733144, 0.55083196, 0.56646058, 0.56548168, 0.57707264, 0.58788838, 0.5592769, 0.56991998, …	0.56648338546875	[0.5957153, 0.57465184, 0.5852327599999999, 0.56768616, 0.5807119000000001, 0.6160936, 0.60863508, 0.5880382000000001, 0.58330502, 0.58695366, 0.59483538, 0.5658508, 0.5741420599999999, 0.5659912, 0.5648947, 0.58429394, 0.5723248, 0.582564, 0.58092022, 0.56533034, 0.57189266, 0.609063, 0.57779592, 0.56130168, 0.59510734, 0.5842962, 0.56647538, 0.58418108, 0.5643380600000001, 0.5539268800000001, 0…	0.57808931875	-0.01160593328125	amp	20	80	180	0.01160593328125	lof
TMCC2	[0.54590914, 0.5688959199999999, 0.55951288, 0.55683208, 0.56214672, 0.5523009600000001, 0.5940616400000001, 0.5673033, 0.5678811, 0.57390988, 0.58033022, 0.56390624, 0.5627070399999999, 0.56350086, 0.56207728, 0.56263652, 0.57131548, 0.55528906, 0.55702802, 0.55288992, 0.55437096, 0.58119016, 0.5655053200000001, 0.56580076, 0.57069958, 0.5692373199999999, 0.57454282, 0.5685731399999999, 0.570649…	0.5659935540625	[0.5825521, 0.54333888, 0.57584678, 0.5794815799999999, 0.58807046, 0.6034082, 0.59689308, 0.5846608799999999, 0.5424361799999999, 0.57420742, 0.59550972, 0.5739082600000001, 0.56508792, 0.56709944, 0.53858624, 0.57564778, 0.5742199, 0.56172212, 0.60870282, 0.5908778800000001, 0.56203938, 0.58923108, 0.5675647, 0.56158048, 0.58403772, 0.57132614, 0.56801812, 0.5851043, 0.56215704, 0.5322269399999…	0.574887641875	-0.0088940878125	amp	20	80	175	0.0088940878125	lof
TMCC2	[0.56190666, 0.5514853399999999, 0.54532866, 0.54417666, 0.5810951599999999, 0.5565572, 0.56955944, 0.55745062, 0.5630761, 0.5521209399999999, 0.5605755600000001, 0.54580628, 0.5508625, 0.55141998, 0.5622091, 0.5688484800000001, 0.55126604, 0.5750405999999999, 0.55164644, 0.57633592, 0.5671642, 0.5578774, 0.5629632999999999, 0.55834194, 0.5749194, 0.5551788000000001, 0.56046726, 0.58365966, 0.556…	0.5640520540625	[0.52873286, 0.56141336, 0.53956814, 0.55649666, 0.5420879, 0.55691174, 0.5596126, 0.54152236, 0.54807848, 0.5478401, 0.54021, 0.55036148, 0.5403083599999999, 0.5494958000000001, 0.55678604, 0.54946732, 0.54625032, 0.53786632, 0.5530923, 0.5519086400000001, 0.5786069, 0.5683138, 0.5463372599999999, 0.53296096, 0.556551, 0.56289322, 0.56560834, 0.56193006, 0.5544516199999999, 0.5589586400000001, 0…	0.55395242953125	0.010099624531250018	amp	20	87	176	0.010099624531250018	wt
TMEM81	[0.56205152, 0.57928158, 0.55899208, 0.5612440399999999, 0.5608255000000001, 0.5498826600000001, 0.58249772, 0.5656209400000001, 0.58203058, 0.55948048, 0.58127076, 0.5545959, 0.5623984799999999, 0.56152876, 0.56624082, 0.5496032799999999, 0.57321108, 0.5654942599999999, 0.5749391, 0.55124322, 0.5605384800000001, 0.57522222, 0.5651285199999999, 0.55791912, 0.56010192, 0.5656605, 0.579127000000000…	0.5659049054687499	[0.5741059, 0.55830422, 0.57270376, 0.58526474, 0.5904225000000001, 0.62373702, 0.5867370199999999, 0.59560488, 0.57503942, 0.5672529000000001, 0.60868362, 0.5769559200000001, 0.5631493000000001, 0.56342808, 0.57092372, 0.57198192, 0.59052852, 0.55361498, 0.57279094, 0.59690668, 0.56884466, 0.5693974799999999, 0.5739389, 0.55197312, 0.5995562, 0.56889424, 0.5879043, 0.6064590599999999, 0.55334362…	0.57499606640625	-0.0090911609375	amp	20	79	185	0.0090911609375	lof
TMEM81	[0.56190666, 0.5514853399999999, 0.54532866, 0.54417666, 0.5810951599999999, 0.5565572, 0.56955944, 0.55745062, 0.5630761, 0.5521209399999999, 0.5605755600000001, 0.54580628, 0.5508625, 0.55141998, 0.5622091, 0.5688484800000001, 0.55126604, 0.5750405999999999, 0.55164644, 0.57633592, 0.5671642, 0.5578774, 0.5629632999999999, 0.55834194, 0.5749194, 0.5551788000000001, 0.56046726, 0.58365966, 0.556…	0.5640520540625	[0.5340891400000001, 0.5619881999999999, 0.5498071, 0.5558181600000001, 0.54262114, 0.55442948, 0.5619182600000001, 0.54110312, 0.5380119600000001, 0.5484115399999999, 0.54062948, 0.5532762999999999, 0.54043776, 0.55991152, 0.54501336, 0.53528862, 0.55438138, 0.5462816599999999, 0.56237978, 0.54374766, 0.57986348, 0.57331478, 0.56064218, 0.53615778, 0.5857725, 0.56061416, 0.5620577, 0.55037222, 0…	0.5541972509374999	0.009854803125000089	amp	20	87	175	0.009854803125000089	wt
ZC3H11A	[0.5596074600000001, 0.55486384, 0.54671554, 0.55563006, 0.5563434, 0.5554203600000001, 0.555033, 0.5609430799999999, 0.5777974, 0.55711642, 0.55936464, 0.53930116, 0.5355497, 0.5400366, 0.55379426, 0.5511016999999999, 0.57092612, 0.56316336, 0.54738326, 0.5637139000000001, 0.57111728, 0.5603434800000001, 0.55079378, 0.5553018999999999, 0.5502847599999999, 0.5368202599999999, 0.56879238, 0.579377…	0.560849519375	[0.55778544, 0.56746708, 0.5544642799999999, 0.55615552, 0.55340336, 0.5582766, 0.55579886, 0.5533812, 0.57565774, 0.55048802, 0.54368632, 0.57679926, 0.54330864, 0.5700732, 0.58394722, 0.54328204, 0.5411290799999999, 0.55751676, 0.56718048, 0.55613672, 0.55667362, 0.57241392, 0.55933478, 0.54144384, 0.56898662, 0.58298278, 0.55922396, 0.55182708, 0.54719478, 0.5481551, 0.5627555399999999, 0.5750…	0.55581462859375	0.005034890781250079	amp	20	87	172	0.005034890781250079	wt
ZC3H11A	[0.55807822, 0.58072564, 0.57427868, 0.55703502, 0.58240242, 0.5618618, 0.568076, 0.57435506, 0.5575416999999999, 0.57142156, 0.55639648, 0.56248622, 0.5555462, 0.57756862, 0.57458134, 0.54992302, 0.57693698, 0.5670274599999999, 0.5605984799999999, 0.5759437, 0.56299284, 0.58362262, 0.5580141000000001, 0.5550929000000001, 0.57301, 0.58211534, 0.56999808, 0.55979764, 0.5724676, 0.55145982, 0.58091…	0.5654965896874999	[0.5932856799999999, 0.57211212, 0.55822604, 0.58049662, 0.56728572, 0.60798832, 0.57733678, 0.5870531800000001, 0.55637888, 0.5675397799999999, 0.5967541199999999, 0.58124398, 0.5658855799999999, 0.56070634, 0.56718958, 0.5644931799999999, 0.58289472, 0.58259628, 0.58554204, 0.57615162, 0.61094282, 0.60486076, 0.55799678, 0.56570532, 0.58140108, 0.5650487599999999, 0.57354992, 0.5972109, 0.53999…	0.572936064375	-0.0074394746875	amp	20	80	182	0.0074394746875	lof
